# Supplementary material for: Association Between Lipid Accumulation Product and Cognitive Function in Hypertensive Patients With Normal Weight: Insight From the China H-type Hypertension Registry Study
Source: Front Neurol. 2022 Feb 3;12:732757. doi: 10.3389/fneur.2021.732757 (PMC8851034; doi:10.3389/fneur.2021.732757)
Supplement: Supplementary file 1 [file Table_1.XLS]

## Sheet: WuyuanHMMMSEMCI
new.sex	Age	BMI	WC	MeanSBP	MeanDBP	Diabetes	Stroke	CHD	anti-hypertensive drug	Smoke statue	drink status	living condition	physical activity	marital status	HCY	GLU	TCHO	TG	HDL	ldl	eGFR	MMSE score	edu	LAP
1	62	23.9647	82.5	164.67	91.67	1	1	1	2	2	1	3	1	2	17.41	5.59	5.48	1.57	1.49	2.28	109.51	4	1	27.475
1	84	18.766	72.6	167	72	1	1	1	2	1	1	2	1	2	21.08	5.24	6.86	1.02	1.59	3.16	56.53	4	1	7.752
1	64	23.3923	82.6	144	88.33	2	1	1	2	1	1	2	3	4	12.85	9.39	4.15	4.31	0.99	2.32	96.53	5	1	75.856
1	86	22.6183	88	177.33	99.67	1	1	1	1	0	0	2	1	2	22.65	6.05	5.05	2.75	1.01	3.29	49.36	5	1	63.25
1	83	18.668	72.3	149	92	1	1	1	1	1	0	3	2	2	49.92	5.89	4.94	1.1	1.41	3.18	45.58	5	1	8.03
1	71	22.6978	86	150.67	85	1	1	1	2	2	0	3	2	2	18.53	5.89	4.41	1.32	1.26	2.79	89.73	6	1	27.72
1	81	20.902	71.4	123	79.33	1	1	1	2	2	0	3	1	2	27.08	6.22	4.78	1.26	1.43	2.58	41.74	6	1	8.064
1	80	22.9811	81.8	169.67	99.33	1	1	1	1	2	0	2	2	4	18.22	5.17	7.12	0.82	2.48	4.04	90.89	6	1	13.776
1	68	20.5696	72.6	145.67	81.33	1	1	1	1	2	0	3	2	2	23.62	5.61	5	0.71	2.03	2.58	91.12	6	1	5.396
1	66	19.7967	71.6	120.33	70	1	1	1	1	2	0	1	3	1	16.98	5.43	3.89	0.62	1.96	1.78	99.59	6	1	4.092
1	62	24.9843	87.4	134.67	78.33	2	1	1	2	2	2	1	1	2	22.22	7.93	6.71	5.18	1.44	4.22	51.33	7	1	116.032
1	78	22.2268	81.5	146	86	1	1	1	2	0	2	2	3	2	18.08	5.23	5.36	2.25	1.36	3.08	89.15	7	1	37.125
1	83	19.2168	74.4	140.33	77.33	1	1	1	1	2	1	3	1	4	23.45	4.78	5.91	1.67	1.5	3.51	56.28	7	1	15.698
1	85	19.8577	72.8	163.67	96.33	1	1	1	1	2	2	3	1	2	20.82	5.34	5.55	1.02	2.17	2.64	79.51	7	1	7.956
1	67	20.374	76.1	154	100	1	1	1	1	2	0	2	1	2	25.74	5.11	4.2	0.66	1.52	2.29	74.86	7	1	7.326
1	73	19.3973	70.2	143.67	92.67	1	1	1	1	2	0	2	2	4	20.42	6.18	4.84	0.53	1.58	2.69	70.83	7	1	2.756
1	68	20.6639	84.8	132.67	79.33	1	1	1	1	2	0	2	3	2	30.83	6.41	6.4	1.49	2.93	2.97	93.28	8	1	29.502
1	92	21.0941	78.1	150.33	90.67	2	1	2	1	0	0	3	2	4	62.51	7	4.49	0.8	1.58	2.87	50.49	8	1	10.48
1	82	18.7263	72.8	127.33	73.33	1	1	1	2	0	0	2	1	4	55.6	5.42	3.07	0.8	1.3	1.8	42.59	8	1	6.24
1	68	22.5997	86.3	154.67	99.33	1	1	1	1	2	0	2	3	2	19.27	5.38	5.95	3.3	1.35	3.68	100.3	9	1	70.29
1	76	20.0614	76.3	162	91	1	1	1	2	2	2	2	1	2	15.84	5.36	7.46	1.89	1.6	3.55	88.18	9	1	21.357
1	76	18.8298	72.8	174.67	96.33	1	1	1	1	2	2	2	1	4	26.4	4.77	4.56	1.31	1.6	2.42	61.96	9	1	10.218
1	87	19.5776	79.3	143.33	81.33	1	1	1	1	2	2	1	1	4	24.49	5.92	4.69	1.1	1.42	2.63	47.03	9	1	15.73
1	78	23.3091	92.3	159.67	87	2	1	1	1	1	2	3	1	2	18.52	7.35	5.68	1	1.65	3.94	94.18	9	1	27.3
1	77	20.9432	76.2	163.33	92.33	1	1	1	1	0	0	2	1	2	15.43	5.38	4.85	0.61	1.28	2.85	94.15	9	1	6.832
1	76	20.6366	80	171.33	77.33	2	1	1	1	1	0	2	1	2	22.87	6.5	4.3	0.54	1.22	2.57	73.19	9	1	8.1
1	79	22.4329	87.5	155.33	100	1	1	1	2	1	1	2	1	2	31.27	6.35	5.28	1.98	1.02	3.48	28.62	10	1	44.55
1	85	21.4112	85.6	123.33	67.33	1	1	1	2	0	2	3	1	2	27.86	5.63	4.62	1.87	1.16	3.08	57.47	10	1	38.522
1	78	23.6229	80.5	159.33	81.67	1	1	1	2	0	0	2	1	2	29.93	5.96	6.81	1.72	1.12	3.53	56.97	10	1	26.66
1	60	21.9153	78.4	151.33	97.33	1	1	1	1	2	2	3	1	1	18.43	6.07	4.99	1.55	2.83	2.11	60.53	10	1	20.77
1	81	19.7108	74.3	175.67	79.33	1	1	1	1	0	0	2	1	2	32.55	5.91	5.1	1.51	1.73	3.12	32.8	10	1	14.043
1	79	24.7971	86.9	155.33	89.33	1	1	1	1	2	0	3	1	2	12.69	5.93	4.23	1.29	1.42	2.27	103.26	10	1	28.251
1	85	22.891	84.9	152.67	89.33	1	1	1	2	1	1	3	1	4	15.77	5.98	5.71	1.13	2.15	3.07	54.24	10	1	22.487
1	82	21.4308	79.6	129.33	91.33	1	1	1	2	2	2	2	1	4	31.05	6.04	4.27	1.05	1.74	2.59	17.93	10	1	15.33
1	77	19.9959	82.4	142.67	77.33	1	1	1	1	1	0	2	2	2	15.7	5.38	5.73	1.02	1.59	3.44	83.65	10	1	17.748
1	81	21.503	77.8	152.67	79.67	1	1	1	1	2	0	2	3	4	57.22	5.17	4.26	0.95	1.15	1.65	13.55	10	1	12.16
1	89	18.5412	72.5	151	70.33	1	1	1	1	0	2	2	1	4	16.35	5.15	5.13	0.75	2.19	2.69	68.68	10	1	5.625
1	79	23.1751	83.5	129.33	69.33	1	1	1	2	2	0	2	1	2	21.84	5.03	4.38	0.66	1.36	2.45	67.03	10	1	12.21
1	80	19.0471	68.1	145	83.33	1	1	1	2	2	1	2	1	4	19.76	5.37	6.07	0.65	2.56	2.89	90.27	10	1	2.015
1	80	21.8411	74	152.33	75	1	1	2	2	0	0	2	1	2	15.64	5.71	3.24	0.53	1.82	1.39	62.48	10	1	4.77
1	83	21.4335	76.1	134.33	75.67	1	1	1	2	2	1	2	3	4	24.05	5.65	4.19	0.46	1.56	2.14	84.46	10	1	5.106
1	66	24.7135	81.5	162.67	98	2	1	1	1	2	1	3	1	4	19.09	7.81	6.02	1.95	1.19	4.06	68.09	11	1	32.175
1	79	20.3376	79.4	163	84	1	1	1	1	1	0	3	1	2	37.03	4.91	5.23	1.6	1.47	2.99	47.8	11	1	23.04
1	62	21.2177	72.4	112.67	75.67	1	1	2	2	0	0	3	3	1	12.24	5.71	3.7	1.56	1.01	2.11	97.3	11	1	11.544
1	69	23.7919	85	149.33	95.67	1	1	1	1	1	0	3	3	2	16.42	5.61	5.37	1.51	1.17	3.46	45.42	11	1	30.2
1	65	19.533	72.5	150	93.33	1	1	1	2	2	2	2	3	2	15.64	5.31	5.8	1.26	1.95	3.05	94.14	11	1	9.45
1	81	19.0315	76.1	156.33	69.33	1	1	1	2	1	2	3	3	2	26.2	5.34	4.19	1.08	1.27	2.41	30.78	11	1	11.988
1	67	19.5213	70	139	83	1	1	1	2	2	2	1	3	2	12.82	6.71	5.5	1.07	2.13	2.89	91.24	11	1	5.35
1	64	20.1456	66.5	168.33	83	1	1	1	2	2	2	3	2	4	31.11	5.25	4.6	1.04	1.37	2.3	94.8	11	1	1.56
1	74	24.787	90.2	163	100.33	1	1	1	2	1	0	1	1	2	16.82	5.3	4.56	1	1.21	1.92	87.35	11	1	25.2
1	63	21.4581	78.9	118.33	77	1	1	1	1	1	1	2	1	2	10.34	5.3	4.03	0.96	1.6	2.03	111.49	11	1	13.344
1	79	22.654	93.5	135.67	76.67	1	1	1	1	2	0	2	1	2	73.04	6.21	4.22	0.8	1.21	2.49	60.66	11	1	22.8
1	78	23.3876	86.6	167.33	88	1	1	1	2	1	1	3	3	4	30.12	4.6	4.01	0.8	1.16	2.14	61.83	11	1	17.28
1	82	18.9142	70.6	170.33	93.67	1	1	2	2	1	1	2	1	2	15.39	5.53	3.21	0.68	1.23	1.51	79.91	11	1	3.808
1	64	21.7305	75.6	158.33	106.67	1	1	1	2	1	2	1	3	2	21.07	5.68	3.5	1.54	1.46	1.6	88.01	12	1	16.324
1	78	23.558	87	140.67	92.33	1	1	1	2	1	1	3	1	2	19.22	6.59	4.99	1.41	1.82	2.78	84.45	12	1	31.02
1	72	19.2607	78.3	159	103	1	1	1	1	1	2	2	3	2	20.09	5.27	5.21	1.41	1.67	2.85	69.5	12	1	18.753
1	77	23.765	95.5	146.33	82	1	1	1	1	2	0	2	1	4	17.95	6.09	4.66	1.29	1.12	2.84	78	12	1	39.345
1	69	20.375	76.6	144.33	95	1	1	1	1	1	2	2	1	2	25.02	5.17	4.69	1.17	1.55	2.66	82.51	12	1	13.572
1	60	21.4705	75	156	92.67	1	1	1	1	0	2	1	3	2	12.06	5.39	4.51	0.95	1.67	2.26	104.6	12	1	9.5
1	63	22.9259	82.6	140.33	95	1	1	1	2	1	0	3	1	2	18.76	5.84	3.88	0.85	1.25	2.4	87.33	12	1	14.96
1	71	22.6899	87.1	159.33	92.33	1	1	1	1	2	1	2	1	4	19.06	4.6	3.06	0.83	0.84	1.71	85.88	12	1	18.343
1	67	21.5922	82.9	173.33	101.33	1	1	1	2	2	1	3	1	4	14.88	5.13	5.49	0.68	1.84	3.09	101	12	1	12.172
1	69	20.619	66.9	159.33	98.33	1	1	1	1	0	0	2	3	2	17.44	6.48	3.36	0.48	1.75	1.55	47.09	12	1	0.912
1	79	20.524	80.8	164.33	67	1	1	1	1	2	0	2	1	2	17.56	5.84	3.9	0.48	1.74	3.2	89.1	12	1	7.584
1	62	22.6413	79.2	119	92.33	1	1	1	1	2	2	3	1	4	17.91	5.65	4.6	2.26	1.37	2.74	97.89	13	1	32.092
1	54	22.4845	83.1	134.67	90.67	2	1	1	1	0	2	3	2	3	20.49	8.44	4.41	1.98	1.68	2.39	80.95	13	1	35.838
1	71	22.2161	82	138	76.67	1	1	1	1	2	0	2	1	2	35.45	6.47	7.84	1.84	1.81	5.01	67.38	13	1	31.28
1	65	24.7811	87.2	177	97.33	1	1	1	2	2	2	3	3	4	12.44	6.07	5.55	1.61	1.46	3.34	93.59	13	1	35.742
1	73	22.6349	83.8	174	91.33	1	1	1	1	0	0	2	1	2	22.08	5.83	5.4	1.52	1.55	3.06	22.56	13	1	28.576
1	62	18.9992	76.3	119	85.67	1	1	1	1	0	0	1	3	4	13.52	5.7	4.06	1.48	1.23	2.48	104.61	13	1	16.724
1	81	19.3844	82.9	164.33	100	1	1	1	1	2	2	3	1	2	19.61	6.51	4.5	1.46	1.69	2.44	89.63	13	1	26.134
1	69	21.2109	82.5	151.67	92.67	1	1	1	2	2	1	1	3	2	57.21	5.68	4.79	1.35	1.32	2.77	46.24	13	1	23.625
1	81	22.025	82.5	179	104.67	1	1	1	1	0	0	2	1	4	76.05	5.87	4.5	1.08	1.26	2.92	71.64	13	1	18.9
1	79	19.0754	86.1	155.67	90.67	1	1	1	2	1	2	3	1	2	14.6	6.13	5.14	0.97	2.24	2.32	73.68	13	1	20.467
1	86	19.5752	78	174.33	92	1	1	1	2	2	0	1	1	4	13.74	5.58	5.11	0.82	1.63	2.8	84.82	13	1	10.66
1	73	19.333	70.7	134.67	81.33	2	1	1	1	2	2	2	3	4	16.83	7.13	4.31	0.73	2.31	2.03	56.45	13	1	4.161
1	70	21.2007	80.5	138.33	85	1	1	1	1	2	1	2	2	2	11.6	4.88	4.23	0.73	1.09	4	93.11	13	1	11.315
1	64	21.3655	78.7	152.67	92.33	2	1	1	1	2	2	3	1	2	29.6	8.86	5.61	0.72	2.03	2.72	94.8	13	1	9.864
1	66	22.1882	84.5	145	93	1	1	1	1	0	0	1	3	4	15.86	5.52	5.59	0.71	2.01	3.17	103.22	13	1	13.845
1	60	21.0698	84.9	152.33	96.33	1	1	1	2	2	2	3	1	2	22.08	6.48	5.7	3.84	2.2	2.8	86.63	14	1	76.416
1	64	21.8588	92.1	135	90.33	2	1	1	1	2	1	3	2	4	17.7	16.04	4.98	2.92	1.51	2.85	101.7	14	1	79.132
1	78	22.8904	86.5	164.67	94	1	1	1	1	1	0	2	1	2	13.84	6.17	4.17	2.79	1	2.8	58.97	14	1	59.985
1	82	23.5093	86.2	157	73.33	1	1	1	2	2	2	2	1	2	12.66	6.27	5.05	1.61	1.83	2.49	60.12	14	1	34.132
1	53	23.695	83.5	154.67	94	1	1	1	2	0	0	3	1	2	44.23	6.18	6.41	1.54	1.42	4.05	99.01	14	1	28.49
1	80	22.1216	80.8	138.67	72.33	1	1	2	1	1	1	1	1	2	15.33	5.73	3.55	1.48	1.27	1.8	90.27	14	1	23.384
1	84	20.3445	77	113.67	60.33	1	1	1	2	2	1	2	1	4	36.23	5.27	3.62	1.47	1.62	2.07	73.19	14	1	17.64
1	82	24.7989	89.4	172.67	82.67	1	1	1	1	1	0	2	1	2	14.91	6.35	4.62	1.39	1.22	2.86	66.49	14	1	33.916
1	81	21.4462	81	142	78	1	1	1	2	2	1	2	1	2	18.1	5.11	4.44	1.26	1.27	2.67	67.85	14	1	20.16
1	76	19.3728	76.8	163	93.33	1	1	1	2	2	1	2	3	4	19.81	5.82	6.2	1.24	2.07	3.48	83.79	14	1	14.632
1	57	20.8493	79.9	140.67	98	1	1	1	1	2	0	2	2	4	47.32	5.25	4.99	1.22	1.63	2.68	87.22	14	1	18.178
1	85	20.8754	73.2	127.67	90.33	1	1	1	1	2	0	2	1	4	19.88	5.46	6.31	1.22	2.17	3.27	74.82	14	1	10.004
1	75	19.7335	71.9	109.33	69.33	1	1	1	2	1	1	2	1	4	11.29	6.02	4.12	1.16	1.67	2.07	96.9	14	1	8.004
1	81	24.9074	91	145.67	85.67	1	1	1	2	0	0	3	1	4	97.99	4.75	3.66	1.16	1.23	2.09	56.42	14	1	30.16
1	60	24.7087	82.3	149	82	1	1	1	1	2	0	3	1	2	19.72	5.83	5.14	1.13	1.3	3.14	103.18	14	1	19.549
1	66	21.3555	77.3	146	91	1	1	1	1	1	2	1	3	2	22.11	5.86	5.87	1.05	2.18	3.24	92.4	14	1	12.915
1	68	22.9171	72	127.67	87	1	1	1	1	0	0	3	1	2	22.87	6.07	3.26	1.04	1.17	1.88	59.11	14	1	7.28
1	53	21.8137	85.3	122	95.67	1	1	1	1	2	1	3	1	2	22.7	6.46	5.14	1.02	1.78	3.01	78.42	14	1	20.706
1	69	23.9256	81.3	174.67	92.33	1	1	1	2	0	0	2	2	2	24.63	6.97	4.95	0.93	1.4	2.91	47.52	14	1	15.159
1	79	20.818	81	117.33	71	1	1	1	2	1	0	2	1	2	18.21	4.9	5.91	0.92	1.95	3.33	83.86	14	1	14.72
1	81	20.6267	79.9	119.67	66.67	1	1	1	2	2	2	2	1	4	56.01	5.24	3.11	0.8	1.2	1.67	80.9	14	1	11.92
1	61	20.4294	74.5	133.33	90	1	1	1	1	1	2	2	3	2	13.54	5.23	4.12	0.74	1.69	1.94	103.87	14	1	7.03
1	60	23.3196	80.9	114	81	2	1	1	2	2	2	1	1	1	11.82	5.12	4.75	0.73	1.72	2.44	99.28	14	1	11.607
1	62	19.9395	71.1	134.67	95	1	1	1	2	2	2	3	3	2	10.91	4.76	4.71	0.71	1.75	2.39	77.54	14	1	4.331
1	85	20.6893	84.7	155	78	1	1	1	2	1	0	2	1	4	56.72	5.8	4.13	0.69	1.49	2.74	58.86	14	1	13.593
1	77	20.3007	74	134.67	83.33	1	1	1	1	0	0	2	1	4	13.1	6.49	5.75	0.59	1.83	3.21	93.48	14	1	5.31
1	70	21.7373	86.2	187.33	78	1	1	1	2	2	1	3	1	2	20.29	5.39	3.03	0.57	1.02	1.69	67.86	14	1	12.084
1	71	21.6368	80.5	142	94	1	1	2	2	2	2	2	3	2	19.08	5.54	6.04	2.33	1.71	3.77	87.25	15	1	36.115
1	60	23.815	83	149.33	92	1	1	1	1	1	2	3	3	2	15.99	5.54	5.13	1.95	1.47	2.99	87.89	15	1	35.1
1	83	24.6177	91.8	138.67	82.33	1	1	1	1	0	0	3	1	2	18.74	5.69	4.8	1.53	1.74	2.41	66.91	15	1	41.004
1	87	19.418	75.9	180.33	102.67	1	1	1	1	1	0	2	1	4	21.2	5.35	7.75	1.42	2.11	4.57	60.98	15	1	15.478
1	62	20.8828	76.8	111	77.33	1	1	1	2	0	2	3	3	2	17.24	5.51	6.04	1.32	2.14	3.09	99.75	15	1	15.576
1	82	20.512	74.4	162.67	93.33	2	1	1	2	1	1	2	1	2	20.26	9.31	6.08	1.26	2.16	2.92	69.21	15	1	11.844
1	63	22.3143	78.9	156.67	109.67	1	1	1	1	0	2	3	2	2	11.92	5.58	3.6	1.16	1.53	1.38	90.84	15	1	16.124
1	73	21.3264	81.7	161.33	94.67	1	1	1	1	1	0	2	1	2	21.98	5.49	5.32	1.08	1.97	3.19	95.47	15	1	18.036
1	70	19.4145	76	159.67	101.67	1	1	1	2	2	0	3	1	3	26.96	4.69	3.06	0.98	0.9	1.84	87.4	15	1	10.78
1	87	18.8964	72.2	143.33	79	1	1	1	2	0	0	3	1	4	26.11	4.8	4.48	0.9	1.38	2.83	59.48	15	1	6.48
1	60	19.2415	75.4	142	100	1	1	1	1	2	2	1	3	2	13.47	5.68	4.58	0.9	1.05	2.94	106.1	15	1	9.36
1	81	20.7922	72.3	138.67	73	1	1	1	2	1	0	1	1	4	20.95	5.19	4.29	0.86	1.71	2.02	46.23	15	1	6.278
1	80	19.6283	69.3	150.67	82.67	1	1	2	1	2	0	2	1	2	23.87	6.66	4.93	0.83	1.43	2.91	69.25	15	1	3.569
1	71	20.15	75.6	151.67	85	1	1	1	1	1	0	2	3	2	16.5	5.44	4.98	0.82	1.81	2.57	83.79	15	1	8.692
1	68	24.6439	89.3	150.67	103.33	1	1	1	2	2	1	2	3	2	11.72	6.72	6.33	0.8	2.83	2.97	101.03	15	1	19.44
1	81	21.3032	82.7	153.33	89.33	1	1	1	1	2	0	2	3	2	16.64	5.37	4.24	0.78	1.37	2.25	87.85	15	1	13.806
1	67	21.2084	80.4	148	82	1	1	1	1	2	0	3	1	4	10.84	4.94	3.56	0.77	0.94	2.09	113.41	15	1	11.858
1	80	19.2222	85.1	118.33	71.33	1	1	1	2	1	0	2	1	2	22.81	5.04	3.12	0.75	1	2.04	86.8	15	1	15.075
1	79	23.6576	81.6	145.33	95.67	1	1	1	1	0	0	1	1	4	11.52	5.45	4.19	0.74	1.5	2.07	86.34	15	1	12.284
1	66	20.0427	73.5	147	80	1	1	1	2	2	0	3	3	2	15.36	6.17	4.85	0.72	2	2.56	92.4	15	1	6.12
1	65	21.3073	75	140	98	1	1	1	1	2	2	3	3	2	17.27	5.46	3.68	0.64	1.82	1.88	95.85	15	1	6.4
1	84	19.8323	76.2	153.67	80.67	1	1	1	2	2	2	2	1	4	18.4	5.05	2.88	0.63	1.66	1.84	82.38	15	1	7.056
1	74	20.9354	75.2	132.33	83.33	1	1	1	2	2	2	2	2	2	15.35	5.06	5.1	0.58	1.99	2.66	99.86	15	1	5.916
1	79	19.3027	79.1	143.67	89	1	1	1	2	2	1	2	2	2	10.99	5.03	3.71	0.49	1.58	2.11	81.61	15	1	6.909
1	61	23.4298	95.2	136.33	84.67	2	1	1	2	2	0	3	1	2	10.57	9.59	5.71	4.64	1.12	3.62	100.45	16	1	140.128
1	60	20.3161	76.4	165.33	88.67	1	1	1	1	2	2	2	1	2	12.74	5.22	4.92	2.59	1.56	2.66	108.48	16	1	29.526
1	79	22.2137	90	162.33	87	1	1	1	1	1	2	2	1	4	13.32	5.69	5.51	1.22	1.87	3.05	85.83	16	1	30.5
1	79	19.1961	76	158.33	78	1	1	1	1	2	2	2	1	2	25.95	6.31	3.75	1.18	2	2.53	57.22	16	1	12.98
1	68	22.862	70	155.67	93.33	1	1	1	1	2	2	2	3	3	15.16	5.14	4.05	1.12	1.42	2.33	81.89	16	1	5.6
1	67	20.2152	77.4	167.67	83.67	1	1	1	2	1	2	2	1	2	19.01	5.54	3.95	0.96	2.55	1.31	81.3	16	1	11.904
1	79	18.9273	69.7	144.33	93	1	1	1	1	2	2	2	3	2	11.17	5.5	5.33	0.96	1.44	3.18	70.69	16	1	4.512
1	61	20.0818	76	136	84	1	1	1	1	2	0	2	3	2	20.79	5.51	5.19	0.96	1.13	3.3	97.4	16	1	10.56
1	85	20.3169	82.2	137.67	72.33	1	1	1	1	0	0	2	3	4	33.29	6.78	6.01	0.93	2.06	3.2	36.95	16	1	15.996
1	85	21.3536	80.3	144	68	1	1	1	1	1	1	3	2	2	18.64	5.42	4.02	0.82	1.25	2.16	77.09	16	1	12.546
1	75	21.5974	81.5	166.67	106.33	1	1	1	2	0	2	3	1	2	19.62	6.82	5.58	0.79	1.45	3.38	82.7	16	1	13.035
1	71	24.2124	97.1	176.33	95.67	1	1	1	1	0	0	2	1	2	12.2	5.57	5.94	0.77	1.66	3.49	94.87	16	1	24.717
1	61	22.694	86.1	160.67	92.67	1	1	1	2	0	2	2	3	2	26.78	5.85	3.69	0.75	1.86	1.45	70.52	16	1	15.825
1	62	21.5848	74.6	159	102	1	1	1	1	2	2	1	1	4	15.51	5.41	3.13	0.73	1.49	1.41	99.75	16	1	7.008
1	72	24.1875	85.6	121	74.33	1	1	1	2	2	2	1	3	4	13.97	5.37	3.27	0.69	1.85	2.24	96.82	16	1	14.214
1	81	18.5066	74	170.33	78.33	1	1	1	2	1	1	1	1	2	33.89	6.29	3.9	0.62	1.88	1.88	14.09	16	1	5.58
1	65	20.2156	77.5	147	93.67	1	1	1	1	1	2	2	3	2	16.68	5.57	3.76	0.5	2.06	2.5	92.01	16	1	6.25
1	60	21.5882	82.8	148.33	92.33	1	1	1	2	2	2	3	3	2	12.26	6.91	7.74	4.09	2.69	4.25	87.89	17	1	72.802
1	70	24.2816	92.6	138	91	1	1	1	2	1	0	2	2	2	15.92	4.94	5.35	2.91	1.66	3.04	61.66	17	1	80.316
1	79	23.8735	98.3	181.67	79.67	1	1	1	2	2	2	2	1	1	18.45	6.69	4.9	2.49	0.97	3.12	69.74	17	1	82.917
1	68	18.9526	80	165	92	1	1	1	1	1	2	2	2	2	37.66	5	5.03	2.39	2.68	1.85	101.03	17	1	35.85
1	87	22.8378	73	190.33	73	1	1	1	2	2	1	1	1	2	45.77	4.92	4.2	1.25	1.39	2.29	23.53	17	1	10
1	85	21.1099	74.1	151.33	84.67	1	1	1	1	1	0	2	1	4	18.74	4.78	5	1.23	2.27	2.11	64.26	17	1	11.193
1	85	21.5181	76.2	148.33	83.33	1	1	1	1	0	0	3	3	2	18.41	5.54	5.51	1.2	1.73	3	65.11	17	1	13.44
1	81	20.7163	75.8	158.33	92.67	1	1	1	1	1	1	1	2	2	14.55	5.36	5.12	1.18	1.74	2.86	80.47	17	1	12.744
1	77	22.9817	90.1	145	78	1	1	2	1	2	1	2	1	2	19.82	5.05	3.76	1.05	0.74	1.68	92.83	17	1	26.355
1	70	19.7457	76.4	170.33	105	1	1	1	2	2	0	2	3	2	18.08	5.31	4.86	1.05	1.67	2.87	76.34	17	1	11.97
1	61	21.901	83.8	164.33	84	1	1	1	2	1	1	2	2	1	14.06	5.77	4.14	1.01	1.7	2.19	116.1	17	1	18.988
1	84	20.4718	78.2	180.33	82.67	1	1	1	1	1	2	2	1	2	32.03	5.98	4.66	0.96	1.32	2.76	57.88	17	1	12.672
1	61	19.514	71	138.67	88	1	1	1	1	0	0	2	2	2	15.99	6.44	4.51	0.93	1.48	2.55	92.13	17	1	5.58
1	64	21.1019	87.1	126.67	82	2	1	1	2	1	1	2	2	2	82.62	7.42	3.76	0.81	1.23	2.25	94.8	17	1	17.901
1	78	23.4668	86.8	119.33	88.33	1	1	2	2	0	0	3	1	4	21.98	4.83	4.71	0.79	1.65	2.43	72.16	17	1	17.222
1	63	21.3127	71.9	142	89	1	1	1	2	2	2	2	2	3	12.34	5.26	4.9	0.78	1.94	2.53	94.37	17	1	5.382
1	74	24.6518	71.6	145	96	1	1	1	2	2	0	3	2	2	15.01	5.47	4.89	0.77	2.03	2.41	87.35	17	1	5.082
1	74	19.0525	68.1	148.33	88.33	1	1	1	1	2	0	2	3	2	20.79	5.14	5.73	0.74	1.84	2.75	85.9	17	1	2.294
1	67	23.5468	83	139.67	84.67	1	1	1	2	2	2	2	2	2	19.26	6.01	4.52	0.74	1.52	3.06	91.24	17	1	13.32
1	71	20.3778	78.3	134	89.67	1	1	2	1	1	1	2	2	4	10.54	4.95	4.07	0.61	1.9	1.98	101.98	17	1	8.113
1	85	18.9816	75.2	164.33	76	1	1	1	1	1	0	3	1	2	15.97	5.51	4.41	0.54	1.33	2.59	86.56	17	1	5.508
1	59	21.6286	76.3	155.67	82.33	1	1	1	1	2	0	3	2	2	18.36	5.22	4.54	0.53	1.66	2.6	94.93	17	1	5.989
1	87	19.094	76	102.33	58.33	1	1	1	1	2	0	3	1	4	22.93	5.51	3.41	0.46	1.63	1.47	51.16	17	1	5.06
1	71	21.4908	81.8	136.67	79	2	1	1	2	2	2	3	1	2	15.97	8.47	5.36	2.92	1.24	3.43	107.25	18	1	49.056
1	85	22.2404	83.4	156.33	80.33	2	1	1	2	1	2	2	1	4	13.6	8.24	4.45	1.66	1.39	2.43	83.8	18	1	30.544
1	71	21.3948	80.3	162.33	94.67	1	1	1	1	2	2	2	2	2	22.38	5.39	5.04	1.49	2.45	2.06	89.73	18	1	22.797
1	62	21.7025	76.8	142.67	84.33	1	1	1	2	2	2	2	2	2	13.68	5.74	4.45	1.47	1.51	2.41	98.5	18	1	17.346
1	67	19.5526	74.2	164	86.33	2	1	1	1	2	0	2	3	2	14.79	7.07	7.17	1.45	2	3.06	88.79	18	1	13.34
1	71	22.8643	85.2	133	76.33	1	1	1	2	2	2	1	1	2	23.7	6.19	4.46	1.45	1.61	2.36	87.25	18	1	29.29
1	67	20.8541	71.4	138.67	91.67	1	1	1	1	2	0	2	2	2	14.19	4.67	5.27	1.4	1.66	2.93	101.74	18	1	8.96
1	51	20.7702	72.5	121	86.33	1	1	1	2	0	0	3	3	2	18.72	5.59	5.12	1.39	1.84	2.69	99.88	18	1	10.425
1	60	24.3519	86	135.67	80	1	1	1	2	2	0	3	1	1	20.66	5.46	6.04	1.26	1.21	2.9	94.26	18	1	26.46
1	63	20.7783	80.8	148.33	90.67	1	1	1	1	1	2	2	2	2	11.06	6.22	5.3	1.26	1.66	2.94	91.8	18	1	19.908
1	76	20.8853	74.2	137	86	1	1	1	2	1	0	2	1	4	20.65	5.72	5.19	1.17	1.83	2.95	83.35	18	1	10.764
1	76	20.5953	72.2	179	105.33	1	1	1	2	2	0	2	1	2	31.79	5.79	4.8	1.13	1.82	2.61	22.91	18	1	8.136
1	68	19.7805	68.6	166.67	97.67	1	1	1	1	2	2	2	1	4	56.84	5.96	4.81	1.08	1.7	2.59	92.72	18	1	3.888
1	78	22.9467	79.1	142.67	79.33	1	1	1	1	2	0	3	3	4	14.73	4.64	4.33	1.04	1.04	3.3	87.48	18	1	14.664
1	67	22.4561	88.7	162	91	1	1	1	2	1	2	2	3	2	15.08	6.8	5.46	1.04	2.86	2.54	69.3	18	1	24.648
1	73	24.5602	91.2	152	98.67	1	1	1	2	1	0	2	1	2	15.35	5.98	5.1	0.98	1.85	2.85	92.93	18	1	25.676
1	86	19.1807	80	174.33	87	1	1	1	1	2	2	2	1	4	19.56	5.81	3.76	0.97	1.42	1.86	59.9	18	1	14.55
1	85	18.8095	69.6	153.33	68.33	1	1	1	2	2	0	3	1	4	23.16	5.94	5.16	0.92	1.43	1.98	63.44	18	1	4.232
1	59	22.2633	85	157.33	94.67	1	1	1	1	1	2	2	2	2	18.68	5.35	6.73	0.89	3.4	2.74	93.43	18	1	17.8
1	87	19.4133	82.3	152.33	91.67	1	1	1	1	0	0	2	1	4	17.3	5.74	4.22	0.87	1.57	2.41	78.4	18	1	15.051
1	74	23.3144	74.1	141.67	77.33	1	1	1	2	1	1	2	2	2	13.25	5	3.14	0.83	1.54	2.03	86.86	18	1	7.553
1	82	20.0319	77.1	178.33	86.33	1	1	1	2	2	2	2	1	2	15.68	5.1	7.67	0.8	2.33	4.35	94.4	18	1	9.68
1	63	20.9812	81.1	114.67	75.67	1	1	1	2	2	2	3	2	4	13.64	5.64	3.05	0.61	1.77	1.79	89.98	18	1	9.821
1	65	23.8406	91.6	153.33	95	2	1	1	2	2	2	3	1	2	28.03	7.44	6.49	0.6	1.94	3.82	77.99	18	1	15.96
1	68	24.6395	86	118.67	79.33	1	1	1	1	2	0	2	1	4	20.82	5.27	4.5	0.57	1.13	2.76	90.6	18	1	11.97
1	82	18.7723	82.3	160	81.33	1	1	1	2	2	0	3	2	4	15.3	4.22	3.06	0.47	0.9	1.84	86.68	18	1	8.131
1	69	23.7779	80.3	159.67	92.33	1	1	1	1	2	0	2	1	2	21.9	5.97	6.44	2.4	1.62	4.04	94.96	19	1	36.72
1	74	23.7205	89.4	126.67	83	1	1	1	2	1	1	2	2	4	29.59	5.79	5.98	1.91	1.43	3.48	56.67	19	1	46.604
1	60	24.2057	79	149.33	99.67	1	1	1	2	0	2	2	2	2	11.96	5.84	4.89	1.88	0.99	3.12	97.5	19	1	26.32
1	77	22.5554	77.1	160.33	84.33	1	1	1	2	1	0	1	1	4	14.66	5.93	4.17	1.48	1.53	2.28	78	19	1	17.908
1	64	20.0367	71.1	144.67	93.33	1	1	1	1	2	0	2	1	2	19.82	4.94	5.22	1.34	1.26	2.23	29.16	19	1	8.174
1	70	19.7761	72.1	152.33	93.67	1	1	1	1	2	0	2	1	2	14.64	5.29	3.93	1.31	1.33	2.3	99.62	19	1	9.301
1	76	23.4766	83.6	151.67	77.67	1	1	1	1	2	0	2	1	4	14.11	6.69	4.86	1.19	1.36	2.87	89.27	19	1	22.134
1	80	22.9344	86.7	137	78	1	1	1	2	2	1	2	1	2	27.74	5.56	3.55	1.11	1.38	1.95	48.91	19	1	24.087
1	54	23.3855	79.9	139.67	75.33	1	1	1	1	2	2	3	3	2	23.33	5.56	4.7	1.11	2.14	2.05	87.82	19	1	16.539
1	84	20.5688	76.8	142	72	1	1	1	1	0	0	1	2	2	13.67	5.42	3.24	1.07	1.54	2.62	89.63	19	1	12.626
1	75	21.1231	73.4	153.33	96.67	1	1	1	2	2	0	2	1	2	24.68	6.3	5.79	1.03	2.54	2.74	66.34	19	1	8.652
1	75	18.6531	70.3	169.67	81	1	1	1	1	2	0	2	2	1	39.39	4.74	5.28	0.97	1.58	2.96	34.98	19	1	5.141
1	81	19.455	78.1	149	82.33	1	1	1	1	2	0	2	1	2	20.71	6.09	5.46	0.96	1.93	3.33	83.16	19	1	12.576
1	80	20.8894	73	121	87.67	1	1	1	2	1	1	2	2	4	33.82	6.05	3.44	0.96	1.19	2.18	2.59	19	1	7.68
1	81	20.5516	73.8	165	92.33	2	1	1	2	2	0	2	1	2	20.77	5.79	4.92	0.94	1.48	2.64	52.79	19	1	8.272
1	78	22.8413	85.2	166.33	106.33	1	1	1	2	2	0	1	1	2	25.11	5.11	4.33	0.92	1.16	2.73	39.13	19	1	18.584
1	67	22.7945	81.7	157.33	96.33	2	1	1	2	1	0	3	1	2	50.32	5.56	4.95	0.9	2.63	1.79	92.29	19	1	15.03
1	70	19.7909	96	144	79	1	1	1	2	1	1	2	1	2	18.9	5.02	4.39	0.83	1.77	2.32	91.43	19	1	25.73
1	59	20.8607	79	137.33	83.33	1	1	1	1	0	2	3	1	2	11.6	5.97	6.46	0.74	2.51	3.38	102.54	19	1	10.36
1	75	19.6953	76	165	86	1	1	1	1	2	2	2	2	2	14.51	5.49	4.82	0.7	1.68	2.45	76.86	19	1	7.7
1	67	23.4766	85.3	154	74.67	1	1	1	2	2	1	2	1	4	20.94	5.89	4.98	0.69	1.3	3.11	81.3	19	1	14.007
1	59	24.3538	85	152.33	94	1	1	1	1	2	1	2	3	2	12.31	4.08	2.45	0.59	0.83	1.44	100.6	19	1	11.8
1	76	19.8085	77.4	167.67	94	1	1	1	2	1	2	2	1	2	10.28	4.2	3.19	0.49	1.09	1.56	94.14	19	1	6.076
1	66	22.7499	85.5	150.33	86.33	2	1	1	1	2	2	3	3	2	14.99	17.58	7.56	6.74	1.48	4.52	93.48	20	1	138.17
1	63	24.8753	94.4	141.33	90	1	1	1	1	2	2	2	1	2	21	6.59	4.95	2.27	1.25	2.93	80.18	20	1	66.738
1	61	24.6837	92.6	161	91.67	1	1	1	2	2	1	2	1	2	11.39	5.83	5.09	1.87	1.16	3.2	102.46	20	1	51.612
1	78	21.7939	83.2	165	81.67	1	1	2	2	1	1	1	3	4	17.5	5.6	5.24	1.84	1.6	2.78	74.2	20	1	33.488
1	64	23.11	71.8	157.67	92	1	1	1	2	2	0	2	1	1	22.3	5.03	6.43	1.83	1.49	3.84	92.66	20	1	12.444
1	62	20.0216	72.8	156.33	89.33	1	1	1	1	2	0	2	2	2	20.32	5.1	5.58	1.61	1.24	3.91	81.87	20	1	12.558
1	65	23.816	92.5	134.67	87	1	1	1	2	2	2	2	3	4	15.29	5.39	5.09	1.4	1.48	3	88.72	20	1	38.5
1	76	20.9338	82.3	143.67	86	1	1	1	1	2	2	1	3	2	20.31	5.83	5.67	1.4	2.04	3.37	67.58	20	1	24.22
1	70	20.9321	81	152.67	93.67	1	1	1	2	2	0	3	1	2	18.6	6.35	4.72	1.36	1.99	2.19	78.49	20	1	21.76
1	82	24.6914	91	191.67	115	1	1	2	2	1	1	1	1	2	16.93	5.98	3.76	1.34	1.11	2.09	84.04	20	1	34.84
1	80	21.4638	81.1	156	76.67	1	1	1	1	2	1	2	1	2	21.54	5.37	5.62	1.29	1.68	3.19	62.48	20	1	20.769
1	69	22.5362	86.8	160.67	96	1	1	1	2	1	0	2	1	2	13.74	4.89	3.1	1.27	1.02	1.49	63.55	20	1	27.686
1	65	23.1478	84.4	155	95.67	1	1	1	1	2	2	2	1	1	16.31	6.87	5.1	1.25	2.22	2.73	70.28	20	1	24.25
1	66	19.4362	73.1	148.33	96	1	1	1	1	0	2	2	3	2	16.52	4.99	6.22	1.25	1.95	3.39	73.44	20	1	10.125
1	59	21.2978	73.2	131.67	93	1	1	1	1	2	0	2	3	2	18.56	5.39	5.68	1.2	1.89	3.37	86	20	1	9.84
1	79	22.3731	92.5	129	75.67	1	1	1	2	2	2	2	1	2	51.11	4.92	4.44	1.2	1.23	2.44	54.71	20	1	33
1	69	21.0431	77.3	130.33	82.33	1	1	1	2	2	1	2	1	2	18.55	5.12	5.33	1.19	1.48	2.93	96.86	20	1	14.637
1	80	21.5347	85	127.67	67	1	1	1	2	1	2	2	1	4	21.27	5.95	4.91	1.12	1.85	2.5	53.16	20	1	22.4
1	58	23.4795	88.9	145	103.67	1	1	1	1	2	2	3	3	2	12.26	5.66	3.61	1.1	1.25	1.81	116.47	20	1	26.29
1	69	19.7382	71	150	88.33	1	1	1	1	2	0	2	1	2	22.42	4.68	3.65	1.06	1.5	2.32	68.34	20	1	6.36
1	63	20.3335	74.5	207.67	112.67	1	1	1	1	0	2	3	3	2	19.01	4.76	3.92	0.97	1.57	1.99	67.08	20	1	9.215
1	83	20.6383	80.1	150	73.67	1	1	1	2	2	2	2	1	4	91.37	5.4	4.33	0.93	1.63	2.44	21.69	20	1	14.043
1	81	21.5986	72.3	172.33	92.33	1	1	1	1	2	2	2	2	2	17.81	5.67	3.61	0.92	1.74	1.75	90.89	20	1	6.716
1	68	21.1899	76.6	170	98.33	1	1	1	2	1	0	3	1	2	15.18	5.39	4.47	0.9	1.15	2.51	97.54	20	1	10.44
1	62	19.4403	68.6	134.33	89	1	1	1	2	2	2	2	3	2	11.62	5.74	4.61	0.9	1.61	2.44	98.5	20	1	3.24
1	55	22.8056	82.4	148.33	91.67	1	1	1	1	2	2	2	2	2	13.99	5.55	4.9	0.88	1.45	2.91	99.83	20	1	15.312
1	74	20.6016	71	133	79.67	1	1	1	2	2	0	3	2	4	55.3	5.08	2.93	0.86	0.98	1.47	82.04	20	1	5.16
1	59	21.4641	82	130.33	101	1	1	1	1	2	0	2	2	2	15.55	6.58	6.51	0.85	1.65	3.94	94.93	20	1	14.45
1	67	24.6733	92.4	120.33	67.33	1	1	1	2	1	2	2	3	2	11.27	5.81	5.22	0.85	1.76	2.76	96.93	20	1	23.29
1	57	23.0182	83	171	106.33	1	1	1	1	0	0	2	3	2	13.12	4.9	4.84	0.84	1.81	2.51	95.25	20	1	15.12
1	82	18.8995	71.3	166	84.67	1	1	1	1	0	2	3	2	2	16.3	4.24	2.35	0.81	0.67	2.26	32.11	20	1	5.103
1	68	21.8094	75.1	143	97.33	1	1	1	2	2	2	2	3	2	33.22	4.69	3.07	0.77	1.15	1.39	104.15	20	1	7.777
1	65	20.2269	76.4	175.33	96	1	1	2	2	2	2	1	2	2	13.46	5.93	5.22	0.72	2.32	2.7	84.86	20	1	8.208
1	56	21.5911	74	165	87	2	1	1	2	0	2	2	3	2	19.13	8.28	4.5	0.72	1.65	2.33	86.6	20	1	6.48
1	73	20.4816	72.5	141.33	85	1	1	1	2	1	1	2	1	2	16.44	5.65	4.71	0.69	1.45	2.51	89.52	20	1	5.175
1	66	19.5731	75.4	115	73.33	1	1	1	2	2	2	3	3	2	18	5.28	4.87	0.66	2.21	2.22	104.8	20	1	6.864
1	66	23.1533	86.1	139	90.33	1	1	1	1	2	2	2	3	4	13.64	5.14	5.47	0.6	1.43	3.31	104	20	1	12.66
1	67	24.2386	77	116	48.67	1	1	1	2	0	1	3	1	2	14.66	4.59	5.59	0.54	2.16	2.73	98.9	20	1	6.48
1	80	21.1149	76.6	182	93	1	1	1	1	0	2	1	1	2	14.68	5.88	4.54	0.53	1.92	2.21	88.47	20	1	6.148
1	67	22.8149	92.3	140	78	1	1	2	2	2	0	3	1	4	32.96	6.9	5.93	2.75	1.39	3.83	40.91	21	1	75.075
1	80	24.4711	93.2	198.33	95.33	1	1	1	2	1	1	2	1	2	17.49	6.72	5.23	2.4	1.53	3.19	52.04	21	1	67.68
1	68	21.446	81.3	160.67	99	1	1	1	1	2	2	2	1	4	17.02	6.36	4.91	2.18	1.25	2.66	93.85	21	1	35.534
1	75	20.1155	89.1	114	65	2	1	1	2	0	0	2	1	2	28.23	7.57	5.92	1.87	1.6	3.09	52.23	21	1	45.067
1	62	21.446	76.5	153	115	1	1	1	1	2	2	3	2	2	15.24	5.01	4.6	1.59	1.99	2.09	73.61	21	1	18.285
1	68	20.5326	83.4	166	96	1	1	1	1	2	0	2	1	2	97.5	4.92	5.03	1.59	1.34	3.01	78.49	21	1	29.256
1	69	18.81	72.6	141.33	81	1	1	1	2	2	2	2	1	2	20.26	6.49	5.45	1.36	2.14	2.84	51.79	21	1	10.336
1	54	23.2029	89.6	140.33	92.33	1	1	1	1	1	2	3	3	2	13.02	6.21	5.43	1.33	1.89	3.11	99.96	21	1	32.718
1	78	24.7108	84.2	130	74	1	1	1	2	1	0	2	1	2	21.29	5.69	4.46	1.29	1.08	2.89	68.39	21	1	24.768
1	73	20.3247	85.4	151	106.33	1	1	2	2	1	2	3	1	2	32.76	5.48	5.05	1.22	1.65	2.6	46.63	21	1	24.888
1	70	21.6726	78.9	139.67	73.67	1	1	1	2	1	2	2	3	2	10.29	5.25	4.53	1.13	1.35	2.43	91.43	21	1	15.707
1	63	18.8001	74.7	111.67	79.33	1	1	1	2	1	0	3	2	4	13.4	5.57	4.96	1.09	1.5	2.83	74.04	21	1	10.573
1	65	21.8436	78.3	167.67	88.33	1	1	1	2	2	2	2	1	2	23.2	5.9	4.55	1.05	1.12	1.91	84.86	21	1	13.965
1	82	19.7522	74.1	142.33	77.67	1	1	1	1	2	0	2	1	4	34.94	5.61	3.91	0.98	1.18	2.74	77.56	21	1	8.918
1	84	20.705	73.8	158.33	74.67	1	1	1	2	1	1	1	1	4	14.69	4.99	6.45	0.97	2.48	3.47	79.21	21	1	8.536
1	74	19.6932	78	191.33	97.67	1	1	1	2	2	1	1	1	2	16.46	5.33	4.19	0.92	1.3	2.52	88.37	21	1	11.96
1	77	18.6862	75.3	156	85	2	1	1	1	1	0	2	1	3	18.67	14.83	5.56	0.86	1.76	3.81	84.11	21	1	8.858
1	70	18.5982	73.5	183	92	1	1	1	1	2	0	3	1	5	19.08	5.02	6.31	0.82	1.68	3.74	67.02	21	1	6.97
1	72	20.6615	78.8	144	87.33	1	1	1	2	1	2	2	2	2	13.86	5.77	5.33	0.77	2.19	2.95	88.09	21	1	10.626
1	68	19.7174	65.1	140.67	79.33	1	1	1	2	2	2	3	1	2	12.43	5.8	3.9	0.68	2.19	1.51	101.78	21	1	0.068
1	77	20.2513	77	173	81.67	1	1	1	2	2	2	2	1	2	14.86	5.32	4.7	0.58	1.31	2.67	62.27	21	1	6.96
1	67	18.5983	70.5	173.67	98.33	1	1	1	1	2	2	2	3	2	16.35	5.19	4.16	0.51	2.44	1.62	84.91	21	1	2.805
1	68	23.8574	91.6	126.33	85.33	2	1	1	2	2	0	3	3	2	14.08	12.55	6.01	3.67	1.14	3.74	64.76	22	1	97.622
1	66	24.9074	91	157	101.33	1	1	1	1	2	0	2	2	2	20.92	6.26	4.59	3.07	1.27	2.61	80.72	22	1	79.82
1	61	20.8482	82.4	140	91.33	1	1	1	1	1	0	3	2	2	15.82	4.89	5.84	1.84	2.15	2.83	95.17	22	1	32.016
1	67	23.0263	79.2	158	102.33	1	1	1	1	2	2	2	3	2	12.21	5.19	5.92	1.79	1.78	3.14	95.7	22	1	25.418
1	77	23.2713	85.1	146	83.67	1	1	1	1	1	0	2	2	4	37.1	5.64	8.01	1.77	1.31	4.17	78	22	1	35.577
1	65	23.0101	84.8	154	79.67	1	1	1	2	2	2	3	2	2	15.22	5.06	3.88	1.64	1.35	1.34	95.27	22	1	32.472
1	67	22.8583	79.8	128.67	77	1	1	1	2	2	0	3	2	2	12.44	5.17	5.71	1.62	1.19	3.51	103.27	22	1	23.976
1	60	22.0415	78.8	130	82.33	2	1	1	2	2	0	2	3	2	11.75	9.81	4.62	1.6	1.48	2.69	101.16	22	1	22.08
1	64	23.0149	84.4	144.67	99.33	1	1	2	1	1	0	3	2	1	19.5	5.54	6.6	1.48	1.19	4.21	94.8	22	1	28.712
1	80	23.555	89.1	157.67	74.33	1	1	1	2	1	1	2	1	2	18.16	6.73	4.85	1.46	1.25	2.85	86.8	22	1	35.186
1	63	22.4839	83.9	168.33	95.33	1	1	1	1	0	0	3	1	2	14.68	6.78	7.05	1.39	2.08	4.23	67.88	22	1	26.271
1	60	20.3421	73.7	172.33	87.67	1	1	1	2	2	0	2	3	4	17.83	5.11	4.57	1.33	1.47	2.63	95.84	22	1	11.571
1	67	24.1619	87.3	135.67	82.67	1	1	1	2	2	2	2	2	2	17.96	5.5	5.27	1.33	1.23	3.33	64.45	22	1	29.659
1	64	21.4588	82.1	159.67	89.33	1	1	1	2	1	2	2	2	2	13.55	6.66	4.94	1.25	1.58	2.94	94.8	22	1	21.375
1	76	19.5346	72	89.67	66	1	1	1	1	0	2	2	1	2	36.36	5.43	4.58	1.17	2.21	2.65	48.82	22	1	8.19
1	67	22.2219	80.9	154.67	96	2	1	1	2	1	2	3	1	2	18.47	7.3	5.34	1.14	1.68	2.98	69.3	22	1	18.126
1	76	24.8995	84.6	187	90.33	1	1	1	1	0	0	3	1	4	24.8	6.62	5.36	1	1.25	3.2	16.48	22	1	19.6
1	60	18.5083	76.5	138.33	97	1	1	1	2	2	0	2	1	2	12.88	5.51	5.43	0.98	1.7	3.42	90.52	22	1	11.27
1	75	18.9151	71.9	161	101.67	1	1	1	2	0	0	2	2	2	24.45	6.75	3.93	0.97	1.6	1.68	64.71	22	1	6.693
1	74	22.0215	83.2	136.67	77.33	1	1	1	1	1	0	1	1	2	10.16	6.08	2.91	0.8	1.29	1.49	86.38	22	1	14.56
1	79	19.0265	67.9	160	107	1	1	1	1	2	2	2	1	1	16.68	5.85	5.34	0.8	1.61	2.89	58.55	22	1	2.32
1	72	22.4532	82.5	184.67	109	1	1	1	2	2	2	2	1	2	15.19	5.69	4.26	0.78	1.73	2.57	88.09	22	1	13.65
1	60	20.2442	63.7	158.33	94.33	1	1	1	1	1	1	2	1	2	11.03	4.88	3.21	0.72	1.25	1.61	94.26	22	1	-0.936
1	81	20.8066	79.6	117.67	55.67	1	1	1	2	0	0	2	1	4	28.27	6.09	3.43	0.71	1.54	1.85	63.6	22	1	10.366
1	74	20.4594	76.2	127	86.67	1	1	1	2	2	2	2	1	4	21.14	5.31	3.77	0.69	1.75	1.67	89.98	22	1	7.728
1	70	21.973	72.4	152.67	76.67	1	1	1	2	0	2	2	1	4	20.9	5.03	4.2	0.65	1.82	1.75	78.49	22	1	4.81
1	80	20.4822	83.1	147.67	85	1	1	1	2	0	0	2	1	4	18.44	5.99	3.84	0.47	2.29	1.64	70.19	22	1	8.507
1	83	22.6222	82.4	152.67	76.67	1	1	1	2	0	2	2	1	4	56.6	6.85	3.75	0.45	1.38	2.28	82.96	22	1	7.83
1	40	23.823	89	128.67	90.33	1	1	1	1	0	0	2	2	2	15.57	5.86	4.45	2.56	1.23	2.65	98.28	23	1	61.44
1	65	20.2713	77.8	156.33	101	1	1	1	2	2	0	2	2	2	16.07	5.56	5	1.98	1.48	2.91	91.51	23	1	25.344
1	73	20.9266	96	142	75	1	1	1	2	2	0	3	3	2	18.25	5.45	5.45	1.59	1.64	3.6	74.74	23	1	49.29
1	73	23.1905	82.2	143	80.33	1	1	1	2	1	0	2	1	2	23.99	5.96	5.02	1.49	1.45	3.01	32.11	23	1	25.628
1	61	21.4162	82.5	147.33	90	1	1	1	1	2	1	2	3	2	18.21	5.35	6.98	1.43	1.56	4.85	102.46	23	1	25.025
1	55	24.6395	86	125	83.33	1	1	1	2	2	2	3	3	2	11.01	6.08	6.01	1.4	2.47	3.08	115.97	23	1	29.4
1	64	24.1525	90.3	147.33	91.33	1	1	1	2	2	0	1	3	2	13.76	5.73	4.47	1.31	1.19	2.57	90.21	23	1	33.143
1	69	21.5623	79.3	129.67	87.67	1	1	1	1	2	0	2	1	2	12.46	4.94	3.98	0.96	1.28	2.19	95.58	23	1	13.728
1	67	20.3497	73.2	164.33	89.67	1	1	1	1	1	2	3	3	2	12.99	5.89	4.1	0.93	1.55	2.04	84.91	23	1	7.626
1	73	19.9564	72.6	139.67	83.33	1	1	1	1	2	0	2	1	2	33.53	5.17	4.64	0.93	1.52	2.5	87.47	23	1	7.068
1	65	20.9927	80	144.33	83.33	1	1	1	1	2	2	2	3	2	11.23	6.08	4.99	0.92	1.51	2.9	95.85	23	1	13.8
1	87	19.8862	74.3	157.33	78	1	1	1	2	2	2	3	1	2	45.1	5.79	4.99	0.88	2.35	1.8	68.69	23	1	8.184
1	72	22.6488	83.4	122	63	1	1	1	2	2	1	2	1	4	22.57	5.6	4.09	0.82	2.05	3.19	47.4	23	1	15.088
1	66	22.5355	81.8	157.33	89.67	1	1	1	1	2	2	2	2	2	47.52	6.49	5.01	0.81	1.67	2.81	63.41	23	1	13.608
1	58	22.6478	73	164.67	93	1	1	1	2	2	2	2	2	2	14.81	5	5.18	0.81	1.77	2.75	90.45	23	1	6.48
1	77	20.8715	81.3	162.67	63.33	2	1	1	1	0	2	2	3	4	13.28	7.41	4.91	0.72	2.35	2.43	73.68	23	1	11.736
1	82	23.1364	87.3	135	81	1	1	1	1	1	0	2	3	2	10.39	5.73	2.76	0.57	1.21	1.32	83.06	23	1	12.711
1	76	24.0836	88.5	157.67	87	1	1	1	1	0	0	2	1	2	13.29	5.5	5.96	3.49	1.69	3.59	73.19	24	1	82.015
1	60	23.6328	85	134.67	91	1	1	1	1	1	1	2	3	2	16.18	5.74	4.64	2.92	1.38	2.69	95.84	24	1	58.4
1	68	19.6946	80	145.67	98.33	1	1	1	1	2	2	2	2	2	28.24	6.37	6.61	2.53	2.06	3.51	85.58	24	1	37.95
1	54	23.907	88.2	171.33	111	1	1	2	2	1	2	2	2	2	11.64	5.23	6.06	2.08	1.6	3.71	104.85	24	1	48.256
1	65	24.1198	87.6	130.67	93	1	1	1	2	1	1	2	1	2	13.13	5.31	5.43	1.51	1.38	3.37	81.29	24	1	34.126
1	65	19.8007	75.8	129.67	76.67	1	1	1	1	2	2	2	3	2	20.2	5.6	6.46	1.32	2.8	2.98	68.57	24	1	14.256
1	64	24.5161	85.8	149.67	105	1	1	1	1	0	0	2	2	2	14.26	6.4	5.42	1.29	1.34	3.51	95.37	24	1	26.832
1	61	21.5862	81.1	145	102	1	1	2	1	2	2	2	1	2	16.65	5.86	4.77	1.25	1.73	2.28	76.06	24	1	20.125
1	77	22.7301	81.8	137	89	2	1	2	2	1	0	1	1	2	19.17	7.3	4.26	1.21	1.59	2.35	76.88	24	1	20.328
1	66	23.9055	72	115	75.33	1	1	1	2	2	2	3	3	2	13.7	6.11	5.55	1.12	1.84	3.02	94.6	24	1	7.84
1	57	22.8693	81.3	135.33	93.67	1	1	1	2	2	2	3	2	2	11.16	5.66	4.82	1.04	1.82	2.88	97.33	24	1	16.952
1	63	19.0277	69.2	172	94	1	1	1	1	2	2	1	3	2	10.59	5.69	5.53	1.01	2.32	2.49	109.63	24	1	4.242
1	74	21.2452	75.2	140.33	80	1	1	1	1	2	0	3	1	4	13.08	4.63	4.35	0.98	1.37	2.35	78.51	24	1	9.996
1	78	19.2098	68.2	132.33	76	1	1	1	2	0	0	3	1	2	14.24	5.18	3.77	0.94	1.65	1.73	90.92	24	1	3.008
1	58	23.4866	88	153.67	94.33	1	1	1	1	2	0	2	3	2	12.9	4.84	3.03	0.89	0.99	1.69	105.35	24	1	20.47
1	60	20.1523	71.9	142	85	1	1	1	1	2	2	2	2	2	15.97	6.24	5.53	0.8	1.99	3.3	97.5	24	1	5.52
1	81	21.2997	74.3	124.67	71	1	1	2	2	1	1	3	2	4	55.08	5.75	4.21	0.78	1.32	2.49	82.69	24	1	7.254
1	79	21.4449	76	140.67	78.33	1	1	1	1	2	0	2	1	2	19.49	4.7	3.04	0.55	0.96	1.68	87.41	24	1	6.05
1	79	20.2692	72.4	186.33	83	1	1	2	2	1	1	2	1	2	19.17	5.46	6.2	0.52	1.98	3.17	53.54	24	1	3.848
1	68	24.5228	97	144	80	1	1	1	2	1	1	3	1	2	45.63	5.35	4.69	2.02	1.06	2.94	90.09	25	1	64.64
1	65	19.9809	80	178	90	1	1	1	2	2	1	2	1	4	21.17	5.14	4.57	1.79	0.88	3.13	57.82	25	1	26.85
1	60	21.3812	78	132.33	93	1	1	1	1	2	2	2	1	2	20.15	5.15	3.47	1.06	1.32	1.68	93.76	25	1	13.78
1	66	24.4752	85	133.33	86.67	1	1	1	2	2	0	3	3	2	16.63	5.92	4.55	1.04	1.49	2.77	89.41	25	1	20.8
1	67	20.5299	86.5	128	87	1	1	1	2	0	0	1	2	2	29.42	6.35	5.29	0.94	1.32	3.29	64.45	25	1	20.21
1	62	24.3893	84.4	155.33	94.67	1	1	1	2	1	0	2	1	2	11.57	6.78	4.67	0.9	1.59	2.57	92.95	25	1	17.46
1	80	19.6029	76	141.33	97.33	1	1	1	2	1	1	2	1	2	13.87	5.63	5.77	0.9	1.33	3.54	81.91	25	1	9.9
1	80	19.9732	74.2	144.33	79.67	1	1	1	2	1	2	2	3	2	26.2	5.49	5.61	0.75	2.21	2.66	72.15	25	1	6.9
1	86	19.1313	77.7	152.67	93	1	1	1	1	2	0	2	1	2	16.19	5.32	6.65	0.71	2.64	3.27	77.69	25	1	9.017
1	74	23.6639	86.2	188.67	94.33	2	1	1	2	1	0	3	1	2	15.94	9.77	4.43	0.69	1.77	2.41	42.34	25	1	14.628
1	62	21.0261	76.1	135.67	83.67	1	1	1	2	2	2	2	3	2	19.95	4.9	5	0.61	2.31	2.13	102.43	25	1	6.771
1	55	24.9688	89.1	146.33	93.33	2	1	1	2	2	0	2	1	3	20.31	5.68	5.19	3.83	1.02	3.15	86	26	1	92.303
1	72	22.8469	82.3	125.67	88.33	1	1	1	2	2	2	2	1	2	16.68	4.91	5.57	2	1.85	2.7	75.27	26	1	34.6
1	64	23.8325	82.7	152.67	103	1	1	1	2	1	1	2	1	2	14.34	5.67	4.25	1.9	1.21	2.47	92.15	26	1	33.63
1	62	22.4051	78.6	160.67	100.33	1	1	1	1	2	2	3	2	2	14.36	5.31	4.05	1.89	1.18	2.2	97.89	26	1	25.704
1	68	22.6176	80.9	142	106.67	1	1	1	2	1	1	2	1	2	15.32	6.42	5.89	1.87	1.61	3.51	85.58	26	1	29.733
1	71	22.9603	81.4	173.33	87.67	1	1	1	2	0	1	3	1	2	23.11	5.5	3.78	1.45	1.11	1.89	49.11	26	1	23.78
1	67	21.0004	69.9	138	86.67	1	1	1	2	0	0	2	1	2	14.99	6.37	5.71	1.19	1.67	3.18	75.87	26	1	5.831
1	64	21.2867	76.5	189	96	1	1	1	2	1	2	2	1	2	12.4	6.26	5.04	1.16	1.97	1.98	96.53	26	1	13.34
1	74	19.0078	74.9	150	98.67	1	1	1	1	2	2	2	2	2	11.8	5.33	4.04	1.12	1.74	1.9	93.51	26	1	11.088
1	76	20.8048	88.9	139	82.33	1	1	2	1	2	2	1	1	2	15.42	5.82	4.06	1.11	1.99	1.95	87.14	26	1	26.529
1	66	23.0888	83.4	148.33	91.67	1	1	1	2	1	2	2	3	2	20.46	5.59	6.03	1.02	1.72	3.29	75.39	26	1	18.768
1	65	24.1431	88.2	147.33	91.67	1	1	1	2	2	0	3	1	3	22.85	5.23	3.82	0.99	1.24	2.31	87.4	26	1	22.968
1	69	20.3483	73.4	143.67	79.67	1	1	2	2	2	2	1	3	2	16.38	4.83	5.14	0.98	1.94	2.49	96.86	26	1	8.232
1	50	20.0084	78.5	160	106.67	1	1	1	1	0	0	3	1	1	22.81	5.15	4.94	0.84	1.83	2.82	98.58	26	1	11.34
1	79	22.8959	85	132.33	80.33	1	1	1	2	2	0	2	2	2	16.82	5.58	5.92	0.79	1.31	3.82	75.8	26	1	15.8
1	74	20.2662	74	168	80	1	1	1	2	2	0	2	1	2	13.89	6.19	2.63	0.68	1.25	1.52	88.9	26	1	6.12
1	87	24.9706	88.6	130.67	85	1	1	1	2	1	2	2	1	4	24.44	6.05	3.24	0.66	1.32	1.79	72.71	26	1	15.576
1	73	24.4246	88.7	139.67	83.67	1	1	2	2	1	1	2	1	2	20.47	5.44	6.45	2.15	1.23	4.32	65.62	27	1	50.955
1	69	20.161	69.8	138.67	81.33	1	1	1	2	2	1	2	2	3	28.9	6.64	4.36	2.04	1.04	2.37	35.18	27	1	9.792
1	71	24.2336	95.2	173.33	101.33	1	1	1	2	2	0	2	1	2	35.32	4.56	4.94	1.75	1.84	2.43	50.07	27	1	52.85
1	54	22.7041	86.2	137.33	80.33	1	1	1	2	1	2	2	1	2	12.39	6.2	5	1.72	1.57	2.95	106.9	27	1	36.464
1	62	24.5378	90.5	155.33	98.67	1	1	1	1	2	2	2	1	2	11.97	5.55	5.09	1.54	1.2	3.43	92.95	27	1	39.27
1	65	21.6239	77.2	155.67	105.67	1	1	1	2	1	1	3	1	2	84.92	6.79	5.71	1.3	1.78	2.77	61.72	27	1	15.86
1	57	22.8951	79.8	139.67	95.67	1	1	1	1	0	0	2	2	2	14.09	4.56	2.64	0.94	0.99	1.35	59.27	27	1	13.912
1	64	24.66	89.2	157.33	91.67	2	1	1	1	0	2	2	1	2	15.99	7	6.11	0.9	2.07	3.33	84.23	27	1	21.78
1	63	22.3843	83.4	140	89.67	1	1	1	1	2	2	2	3	2	14.79	5.74	4.5	0.74	1.92	2.15	101.03	27	1	13.616
1	63	23.2351	86.5	170.67	92	1	1	1	1	2	2	3	1	2	13.84	5.46	4.47	0.69	2	2.29	88.63	27	1	14.835
1	73	22.9909	86	144	92.67	2	1	1	1	1	0	2	1	2	23.32	7.15	3.64	0.56	1.99	2.59	54.66	27	1	11.76
1	59	24.8425	84.2	152.33	94.67	2	1	1	1	0	0	2	3	2	13.82	9.65	6.68	1.86	1.86	4.28	94.42	28	1	35.712
1	68	21.6286	75.7	119.67	77	1	1	1	2	2	2	2	3	2	15.48	6.64	5.76	1.32	1.6	3.47	86.87	28	1	14.124
1	63	19.3862	75.4	140.67	93.33	1	1	1	1	2	2	2	3	2	11.56	5.43	5.7	1.13	1.89	3.17	121.42	28	1	11.752
1	63	20.7801	71.9	143.67	89	1	1	1	1	2	2	2	1	2	13.15	5.62	5.45	1.01	2.05	2.68	91.32	28	1	6.969
1	64	22.5616	76.8	192.33	104.33	1	1	1	1	1	2	2	1	2	12.65	5.68	4.13	0.95	1.41	2.38	96.53	28	1	11.21
1	67	20.8276	77.8	144	94.33	1	1	1	1	2	0	2	3	2	14.78	5.26	2.9	1.65	1.07	3.73	80.16	29	1	21.12
1	67	22.1266	76.8	155.33	89.67	1	1	2	2	1	2	2	2	2	23.73	5.52	4.41	1.35	1.69	2.57	87.48	29	1	15.93
1	70	22.712	77	204.67	93.67	1	1	1	1	1	2	2	1	2	15.69	5.84	4.38	0.6	2.05	2.38	93.7	29	1	7.2
1	67	23.6874	84.5	176	100.33	1	1	1	1	2	2	1	2	2	23.62	5.7	5.81	5.1	1.12	3.35	98.23	30	1	99.45
1	65	20.9495	73	159.67	91	1	1	1	2	0	0	2	2	2	11.33	5.68	3.52	0.81	1.75	1.34	95.27	30	1	6.48
1	77	18.8902	71.1	173.67	98.67	1	1	1	2	2	0	2	1	2	16.34	5.36	6.37	1.11	2.3	3.32	48.96	0	2	6.771
1	83	20.6456	82.2	145.67	90.33	2	1	1	1	1	2	2	1	2	31.55	8.39	5.27	2.59	1.03	3.31	35.98	1	2	44.548
1	61	22.3997	80.8	159	106	1	1	1	2	2	2	3	1	2	13.92	5.73	4.67	1.54	1.58	2.55	97.4	3	2	24.332
1	68	24.349	90.7	130	91.67	2	1	1	2	0	0	3	1	2	14.34	14.64	5.03	2.88	1.34	3.19	88.64	5	2	74.016
1	81	20.2728	78.1	155	88.67	1	1	1	2	2	2	2	3	1	14.84	5.1	5.21	1.02	2.24	2.64	82.23	8	2	13.362
1	69	22.2114	82.6	152	92.67	1	1	1	1	2	2	1	2	2	14.5	6.42	4.7	1	1.74	2.41	84.98	8	2	17.6
1	69	20.3973	72.4	180.67	105.33	1	1	1	1	2	1	3	3	4	86.59	6.5	4.88	1.18	1.44	2.85	68.34	9	2	8.732
1	69	21.7887	93.6	130.67	78.33	1	1	1	2	2	0	1	3	2	18.32	4.94	4.58	1.15	1.98	1.86	75.83	9	2	32.89
1	69	18.6863	67.7	173	94	1	1	1	1	2	0	3	2	4	15.82	5.55	4.4	1.07	1.6	2.53	65.87	9	2	2.889
1	75	20.1841	82.8	158.67	93.67	1	1	1	2	0	0	1	1	4	31.99	5.67	5.76	1.28	1.98	3.28	90.47	10	2	22.784
1	86	18.723	72.3	150.67	78.67	1	1	1	1	2	0	2	2	2	26.21	5.2	3.84	1.09	1.57	1.79	81.71	10	2	7.957
1	44	24.28	87.1	143.67	99.67	1	1	1	1	1	2	2	3	1	14.24	5.42	5.95	1.35	2.16	3.2	117.04	11	2	29.835
1	52	24.6988	90.8	137.67	96.33	1	1	1	2	0	2	3	1	2	12.54	6.01	6.93	1.3	1.76	4.39	106.33	11	2	33.54
1	84	23.0687	85.2	132	77.67	1	1	1	2	2	0	3	1	4	17.67	5.78	4.51	1.2	1.54	2.39	78.38	11	2	24.24
1	77	24.6489	90.1	176.67	94	1	1	1	2	0	0	3	3	2	65.6	5.7	4.24	0.82	1.2	2.37	36.09	11	2	20.582
1	53	18.7653	66	121.67	90	1	1	1	1	2	2	3	3	2	15.39	4.92	3.83	0.74	1.37	2.76	104.93	11	2	0.74
1	60	22.1979	80.6	153.67	92	1	1	1	2	2	0	2	3	2	22.02	5.46	4.06	2.64	0.98	2.45	60.53	12	2	41.184
1	72	21.7584	87.1	145	92	1	1	1	1	2	0	3	3	4	87.5	5.77	5.72	1.38	1.29	3.71	74.25	12	2	30.498
1	76	24.7657	87.4	156	91.67	1	1	1	2	2	1	2	1	4	35.08	4.97	4.33	1.07	1.46	2.27	84.7	12	2	23.968
1	79	19.9314	74.6	147	82.33	1	1	1	1	0	0	1	1	2	25.88	5.21	4.96	0.76	1.52	2.93	62.15	12	2	7.296
1	62	22.3945	79.5	165.67	95	1	1	1	1	1	0	2	2	2	14.9	6.16	4.37	2.32	0.93	2.76	96.14	13	2	33.64
1	67	23.0612	88.9	177.67	104	1	1	1	2	1	1	3	3	2	21.62	6.6	6.26	2.29	1.26	3.98	63.7	13	2	54.731
1	85	21.8535	77.3	157.33	78.67	1	1	1	2	0	0	2	1	4	29.87	6.44	4.54	2	1.16	2.56	38.52	13	2	24.6
1	52	22.2622	78.7	141.33	97	1	1	1	2	0	0	3	3	2	17.9	6.33	4.9	1.74	1.43	2.74	116.54	13	2	23.838
1	81	22.7272	74.5	112	61	1	1	1	1	2	2	3	1	2	24.01	6.94	5.79	1.41	1.96	2.82	81.78	13	2	13.395
1	80	22.9559	85	173.33	85	1	1	1	2	1	0	1	1	4	72.67	5.47	4.55	1.32	1.44	2.61	43.99	13	2	26.4
1	74	20.6987	86.5	162	108.33	1	1	1	2	2	0	2	3	2	18.52	5.79	4.75	1.26	1.08	3.13	69.42	13	2	27.09
1	79	20.9868	81	134.67	75.67	2	1	1	2	2	1	2	1	4	24	10.16	3.88	1.25	1.1	2.27	55.32	13	2	20
1	67	24.9728	95.3	146.67	85	1	1	1	1	2	2	3	1	2	28.9	5.21	6.23	1.24	1.73	3.53	95.1	13	2	37.572
1	66	21.3966	68.7	125	77	2	1	1	1	2	0	3	3	4	70.63	7.94	7.49	1.19	2.74	3.52	83.05	13	2	4.403
1	77	23.2269	74.6	143	76	2	1	1	1	2	2	3	3	4	25.07	7.26	7.02	1.18	2.77	3.11	63.03	13	2	11.328
1	70	22.3259	78.2	156.67	84.67	1	1	1	1	2	2	3	1	4	14.99	4.63	3.29	1.01	0.86	2.14	89.84	13	2	13.332
1	81	20.1637	78.5	180.67	125	1	1	1	1	0	0	2	2	2	18.58	4.98	2.6	0.72	0.84	1.37	90.89	13	2	9.72
1	67	18.9524	74.1	149.33	93	1	1	1	1	0	0	2	1	4	15	5.77	5.26	0.6	2.03	2.91	101	13	2	5.46
1	71	20.3454	72.2	117.67	70	1	1	1	2	2	2	2	3	4	13.67	4.86	2.86	0.49	1.13	1.44	88.71	13	2	3.528
1	73	19.6292	81.4	169.67	129	2	1	1	2	0	2	3	2	2	59.46	7.41	6.64	3.04	1.71	3.7	24.03	14	2	49.856
1	72	20.2455	77.5	162.67	106.67	1	1	1	1	2	2	2	1	1	45.36	6.53	4.17	2.21	1.99	1.46	57.47	14	2	27.625
1	71	21.5687	86.6	137.33	86	1	1	1	1	1	2	2	1	1	16.67	5.62	5.2	2.12	1.05	3.32	88.71	14	2	45.792
1	70	24.368	84.3	138	83.33	1	1	1	2	0	0	3	3	2	17.05	5.76	5.11	1.76	1.61	2.99	99.62	14	2	33.968
1	71	24.3108	93.2	136	90.67	1	1	2	1	1	2	2	3	2	14.31	5.59	4.9	1.59	1.47	2.71	82.56	14	2	44.838
1	71	21.3747	79.4	121.67	72	1	1	1	2	2	2	2	3	2	13.23	6.66	5.21	1.46	1.87	2.53	96.16	14	2	21.024
1	59	21.9294	67.5	169.67	91.33	1	1	1	1	2	2	2	1	2	13.6	5.62	5.92	1.11	2.39	2.55	97.62	14	2	2.775
1	62	23.3109	81.2	164.33	100.33	1	1	1	1	2	2	3	2	2	24.03	5.17	4.88	0.89	1.56	2.73	91.48	14	2	14.418
1	49	23.4693	82.9	128	87	2	1	1	1	0	0	2	1	2	12.47	12.78	5.56	0.86	1.87	3.11	108.6	14	2	15.394
1	64	19.6971	81.5	151.67	93	1	1	1	1	2	2	2	1	2	14.86	4.86	3.98	0.84	1.22	2.25	102.42	14	2	13.86
1	79	22.7976	71.4	145	70.33	1	1	1	1	0	2	3	3	2	16.26	5.84	4.9	0.41	2.24	2.13	69.74	14	2	2.624
1	79	21.8888	88	124.67	64	1	1	2	2	0	0	2	1	2	25.74	5.67	6.83	1.87	1.21	4.61	82.04	15	2	43.01
1	72	20.1896	87.2	139.67	81	1	1	1	2	2	2	3	3	2	15.18	6.12	6.99	1.55	2.13	2.8	95.48	15	2	34.41
1	79	20.9727	76	167	98.67	1	1	1	1	1	0	2	1	2	14.53	5.96	5.37	1.29	1.72	3.01	94.93	15	2	14.19
1	70	22.8364	87.4	155	93.33	1	1	1	2	2	2	2	1	4	30.39	5.39	3.95	1.25	1.33	2.15	89.84	15	2	28
1	63	19.3844	70.6	146.67	98.67	1	1	1	1	2	1	3	1	2	12.68	5.38	3.72	1.22	1.11	2.11	105.42	15	2	6.832
1	63	22.8062	83	143	82	1	1	1	1	0	2	2	3	2	12.06	5.18	4.92	1.2	1.3	2.82	98.42	15	2	21.6
1	78	22.2746	83.1	110.33	69.33	1	1	1	2	2	0	2	3	2	27.53	6.03	4.24	1.11	1.05	2.7	57.62	15	2	20.091
1	83	21.1457	83.2	154.33	105.67	1	1	1	2	0	0	3	1	2	45.86	5.59	5	1.07	1.87	2.68	67.81	15	2	19.474
1	79	20.8506	78.3	171.67	90.67	1	1	1	1	1	0	2	2	2	13.62	5.19	4.06	0.95	1.22	2.15	72.66	15	2	12.635
1	73	21.1104	78.9	163.67	83.67	1	1	1	1	1	0	2	1	2	27.08	5.82	4.51	0.83	1.99	2.14	54.08	15	2	11.537
1	85	20.7361	83.2	150.33	79.67	1	1	1	1	2	0	2	1	4	21.15	5.49	4.32	0.83	1.52	2.32	50.24	15	2	15.106
1	77	19.305	77.6	172	81.67	1	1	1	1	0	1	3	3	1	33.91	5.91	4.93	0.76	1.56	2.31	72.67	15	2	9.576
1	70	19.6681	74.7	153.67	86	1	1	1	1	1	2	2	2	2	17	5.56	3.81	0.61	1.53	1.78	85.66	15	2	5.917
1	60	21.2041	79.2	151.67	98.33	1	1	1	2	1	1	3	1	2	20.33	6.09	5.34	1.98	1.32	3.23	93.26	16	2	28.116
1	78	23.6134	85	159.67	103	1	1	1	1	0	0	3	2	2	18.79	6.29	9.16	1.79	1.93	5.68	91.54	16	2	35.8
1	65	24.6073	90.5	145.33	87	1	1	1	1	1	2	2	1	2	13.32	5.23	5.25	1.66	1.37	2.95	107.22	16	2	42.33
1	68	24.906	84	199.33	105	1	1	1	2	1	1	1	1	2	19.1	5.56	4.91	1.36	1.45	2.71	80.73	16	2	25.84
1	67	19.3486	73.2	179.33	90	2	1	1	2	2	2	2	3	2	19.35	4.53	3.78	1.33	0.83	2.37	57.01	16	2	10.906
1	68	20.3178	81.5	145.33	92.33	1	1	1	1	2	1	2	2	2	16.54	5.14	4.65	1.19	1.18	2.81	93.85	16	2	19.635
1	60	24.4022	89.5	157.67	107.33	1	1	1	1	2	2	2	1	2	12.47	4.52	4.14	1.04	1.6	2.15	78.64	16	2	25.48
1	75	18.691	74.9	151.33	82	1	1	1	2	2	0	2	1	2	23.56	5.91	5.46	0.92	2.41	2.18	71.73	16	2	9.108
1	62	21.11	79.3	142.67	83.67	1	1	1	1	2	2	3	3	4	16.2	6.11	5.5	0.89	1.7	3.06	96.71	16	2	12.727
1	77	21.3196	80.6	148	94.67	1	1	1	1	2	1	1	1	2	22.27	5.81	5.5	0.88	1.77	2.85	62.27	16	2	13.728
1	64	20.5548	79.4	157.33	105	1	1	1	1	2	0	1	1	4	14.68	5.21	4.47	0.87	1.54	2.34	93.18	16	2	12.528
1	69	19.4022	72	152.33	88	1	1	1	1	2	2	2	1	2	14.15	6.72	4.79	0.83	2.31	2.5	91	16	2	5.81
1	60	19.431	74.3	156.33	96.67	1	1	1	1	2	0	3	1	2	15.06	4.97	3.55	0.79	1.01	2.08	86.63	16	2	7.347
1	70	21.962	78.6	123	68	1	1	1	2	1	2	2	1	2	13.96	6.34	3.29	0.79	1	1.72	97.51	16	2	10.744
1	70	18.8361	70.5	157.67	82	1	1	1	2	1	1	2	1	4	12.86	4.79	4.97	0.78	1.47	2.79	95.54	16	2	4.29
1	61	19.6932	71	150.33	92	1	1	1	2	2	1	2	3	2	30.41	5.82	5.29	0.76	1.7	2.92	103.87	16	2	4.56
1	69	22.6901	80.1	130	72	1	1	1	2	2	0	3	1	4	11.1	5	4.04	0.75	1.77	1.97	99.6	16	2	11.325
1	70	21.4154	74.2	173.67	86	1	1	1	2	2	1	3	1	4	11.81	5.67	5.32	0.71	1.98	2.92	79.6	16	2	6.532
1	68	21.1169	76.1	149.67	92.33	2	1	1	1	0	2	3	2	2	12.94	5.87	4.64	0.55	2.09	2.48	100.3	16	2	6.105
1	62	21.289	73.4	163.33	104.67	1	1	1	2	2	0	2	3	2	128.95	5.83	5.06	0.44	1.7	2.83	29.05	16	2	3.696
1	69	24.0688	89.6	150.67	96	1	1	1	2	1	2	3	1	2	117.28	5.07	5.35	2.27	1.2	3.36	83.73	17	2	55.842
1	65	24.1838	96.6	155	92	1	1	2	2	2	2	2	2	4	12.8	5.16	3.86	2.27	0.83	2.3	99.62	17	2	71.732
1	58	23.9149	88.7	163	101.33	1	1	1	1	2	2	2	3	2	20.08	6.44	6.97	2.2	1.65	4.29	81.92	17	2	52.14
1	64	22.4888	85.9	135.67	79.33	1	1	1	2	2	1	2	2	4	15.66	6.7	4.51	2	1.34	2.76	93.71	17	2	41.8
1	61	24.4646	82.5	157.33	93	1	1	1	2	0	1	1	1	2	17.9	6.1	5.66	1.79	1.28	3.76	104.6	17	2	31.325
1	67	22.6488	85.4	141.33	84.67	1	1	1	2	2	1	2	1	2	16.93	5.64	4.33	1.72	1.01	2.69	57.01	17	2	35.088
1	69	23.3237	86.1	117.33	79.67	1	1	1	2	1	0	2	1	2	22.86	6.03	4.69	1.61	1.64	2.69	88.49	17	2	33.971
1	85	18.8762	72.6	163	100.67	1	1	1	1	1	2	1	1	2	19.2	5.35	5.88	1.58	1.95	3.19	82.29	17	2	12.008
1	72	22.2214	81.1	139.33	79.67	1	1	1	2	0	0	3	2	2	60.83	5.43	4.35	1.44	1.35	2.6	85.72	17	2	23.184
1	69	21.4536	79.9	159.33	92	1	1	1	1	2	0	2	1	2	25.81	5.28	4.16	1.39	1.16	2.25	70.08	17	2	20.711
1	69	23.9866	86.2	143.33	82.33	1	1	1	2	1	1	2	3	2	12.94	5.88	4.82	1.37	1.8	2.51	92.07	17	2	29.044
1	69	23.731	85.6	135.33	83.33	1	1	1	1	2	0	3	1	1	17.58	5.23	5.86	1.37	1.81	3.39	74.81	17	2	28.222
1	76	20.8295	83.1	181.67	94	1	1	1	1	2	0	2	1	4	129.66	5.95	5.48	1.36	1.34	3.5	44.02	17	2	24.616
1	70	23.7034	80.2	143.67	91.33	2	1	1	2	1	1	2	2	2	18.46	8.18	6.72	1.33	1.79	4.35	95.54	17	2	20.216
1	61	22.3517	83	120.67	97.67	1	1	1	1	2	2	2	1	2	14.21	6.62	7.3	1.26	1.75	4.76	95.17	17	2	22.68
1	72	21.0947	77.8	145.67	85.33	1	1	1	1	1	0	2	2	2	13.62	6.22	4.64	1.23	1.48	2.58	58.11	17	2	15.744
1	60	23.7372	87.3	139.33	85.67	2	1	1	2	1	2	2	3	2	13.06	7.05	2.91	1.17	1.08	1.38	103.18	17	2	26.091
1	62	21.0196	78.8	152.67	91	1	1	1	2	1	1	3	1	2	69.85	5.81	6.28	1.14	1.15	4.07	100.4	17	2	15.732
1	70	22.3925	91.1	139.33	84.33	1	1	1	1	1	0	3	1	2	11.62	6	5.04	1.11	1.44	3.19	107.06	17	2	28.971
1	68	23.1436	81.3	119.33	78.33	1	1	1	2	2	2	2	3	2	17.02	5.54	4.36	1.09	1.71	1.99	81.89	17	2	17.767
1	66	20.7283	78.3	173	103	2	1	1	2	2	1	2	1	4	23.35	7.18	5.59	0.98	2.17	2.99	39.91	17	2	13.034
1	86	18.6469	77.1	153	86	1	1	1	1	0	0	2	3	2	22.74	6.5	6.33	0.98	2.11	3.48	67.29	17	2	11.858
1	77	20.1256	69.1	163.67	76.33	1	1	1	2	2	0	2	1	2	23.18	4.7	4.24	0.93	1.29	1.63	33.02	17	2	3.813
1	61	20.2804	78.7	150.67	97.33	1	1	1	1	2	1	2	1	2	42.44	5.15	4.37	0.9	1.49	2.22	35.91	17	2	12.33
1	72	18.8026	74.5	135.67	76.67	1	1	1	1	1	0	2	1	4	26.81	5.54	4.23	0.88	1.6	2.04	72.28	17	2	8.36
1	80	18.776	81.2	173	109.33	2	1	1	1	2	2	3	1	2	32.56	4.91	4.59	0.83	1.22	2.72	75.27	17	2	13.446
1	74	19.2467	72.8	119.67	79.33	1	1	1	2	1	0	2	1	4	13.02	5.39	4.66	0.75	1.71	2.28	102.32	17	2	5.85
1	54	20.7277	81.4	160.33	99.33	1	1	1	2	2	2	3	2	2	12.93	6.66	6	0.74	2.51	2.7	109.1	17	2	12.136
1	68	24.1866	90.8	139.33	88.33	1	1	1	2	1	0	2	3	2	12.93	5.33	4.83	0.69	1.53	2.65	89.6	17	2	17.802
1	67	20.7164	73.7	151	90.67	1	1	1	2	2	1	1	3	2	27.23	5.64	4.54	0.68	2.17	2.49	83.67	17	2	5.916
1	64	21.5087	77	115.33	77.33	1	1	1	2	2	1	2	3	2	20.83	4.99	4.43	0.66	1.77	2.07	73.52	17	2	7.92
1	70	20.3466	71.1	150	97.33	1	1	1	2	0	2	2	1	4	22.4	6.92	5.17	0.65	1.94	2.58	88.35	17	2	3.965
1	76	19.1621	71.3	137.67	78.33	1	1	1	2	2	0	2	3	2	11.23	5.23	5.32	0.64	2.36	2.69	102.64	17	2	4.032
1	67	20.4503	75.4	152.67	87	1	1	1	1	1	0	3	1	4	19.16	6.17	4.57	0.53	1.65	2.46	90.23	17	2	5.512
1	74	24.2137	83.9	124.67	83.33	1	1	1	2	2	2	2	1	2	37.5	5.89	4.31	3.84	1.05	2.42	24.38	18	2	72.576
1	67	23.4034	82.9	117	90.33	2	1	1	2	2	2	2	3	2	16.42	7.93	4.91	3.53	1.17	2.67	51	18	2	63.187
1	62	24.4039	89.2	162.67	90	1	1	1	2	1	0	1	2	2	17.72	5.33	5.43	2.98	1.05	3.48	98.5	18	2	72.116
1	62	21.908	82	135.67	90.33	1	1	2	2	2	2	2	3	2	12.77	5.97	5.37	1.81	1.45	3.52	94.5	18	2	30.77
1	86	21.1888	83.2	154	79.33	1	1	1	1	2	0	2	1	2	50.94	5.53	6.13	1.81	1.18	4.03	78.53	18	2	32.942
1	65	23.1452	88.3	155	89.33	1	1	1	1	2	0	2	2	4	14.15	5.3	3.93	1.68	0.86	2.45	90.04	18	2	39.144
1	70	18.9017	71.2	118	76.33	1	1	1	2	2	0	2	1	4	31.83	5.45	3.79	1.51	1.03	2.35	47.63	18	2	9.362
1	61	22.2145	78.5	145.33	78.67	1	1	1	1	2	2	2	2	4	15.72	6.89	2.98	1.46	1.42	2.91	93.6	18	2	19.71
1	67	24.9013	86.3	137	87.33	1	1	1	1	0	2	2	2	2	24.94	5.64	4.1	1.41	1.07	2.45	98.23	18	2	30.033
1	81	21.4931	83.1	139.67	87	1	1	1	2	1	0	2	1	4	26.6	6.44	6.4	1.39	1.19	2.97	64.41	18	2	25.159
1	76	18.7422	84.3	139.67	68.67	1	1	1	2	1	1	2	1	1	20.52	5.65	5.93	1.34	2.12	2.87	54.68	18	2	25.862
1	78	20.0391	82.3	146.33	70.67	1	1	1	1	2	2	3	1	4	13.1	5.75	4.74	1.28	1.51	2.63	96.33	18	2	22.144
1	61	20.3774	78.5	139.67	87	1	1	1	2	2	0	3	1	4	12.87	5.78	4.4	1.28	1.48	2.32	98.58	18	2	17.28
1	60	23.3609	86	246.33	128.33	1	1	1	2	2	0	3	3	2	55.53	4.82	3.69	1.27	0.95	2.06	34.47	18	2	26.67
1	73	19.1587	69.1	178	99.33	1	1	1	1	2	2	2	1	2	18.92	5.17	4.85	1.25	1.72	2.49	86.99	18	2	5.125
1	60	22.8528	83.4	136.33	84	1	1	1	2	1	2	2	1	2	13.68	5.37	4.89	1.22	1.44	2.62	92.78	18	2	22.448
1	52	22.6027	88.9	127	100.33	1	1	1	1	1	2	2	1	2	19.99	5.07	4.87	1.19	1.76	2.57	84.3	18	2	28.441
1	56	23.4107	83.9	137	96.33	1	1	1	1	2	1	2	1	2	102.39	6.73	4.54	1.18	1.41	2.51	102.1	18	2	22.302
1	64	20.3995	73.3	180.67	101.67	1	1	1	1	2	2	2	1	2	40.58	5.33	4.69	1.13	1.87	1.95	97.73	18	2	9.379
1	72	22.3736	83.4	157.67	90.67	2	1	1	2	2	2	2	3	2	30.79	9.71	7.67	1.12	2.63	4.97	42.94	18	2	20.608
1	56	20.6639	83.1	182.67	107.67	2	1	1	1	2	2	3	1	1	23.11	13.03	5.08	1.04	1.88	2.79	63.61	18	2	18.824
1	82	20.8815	79.3	160.67	92	1	1	1	2	2	2	2	1	2	14.1	5.51	4.46	1.03	1.43	2.33	56.67	18	2	14.729
1	77	22.2872	87	165.67	82.33	1	1	1	2	2	1	2	1	2	15.34	5.74	6.93	0.97	2.16	3.85	86.03	18	2	21.34
1	78	23.3326	89.4	145.33	90.33	1	1	2	2	1	2	2	1	2	16.62	5.58	4.93	0.95	2.07	2.35	62.59	18	2	23.18
1	69	21.4799	72.6	134.33	82.33	1	1	1	2	0	0	3	3	2	22.8	5.83	4.82	0.92	1.94	2.35	63.55	18	2	6.992
1	71	19.5801	78.5	136.33	79.67	1	1	1	1	2	2	1	1	2	11.33	5.85	4.19	0.84	1.45	1.97	99.66	18	2	11.34
1	81	21.5987	83.5	171.33	89.33	1	1	1	2	2	1	3	2	2	17.07	4.98	3.93	0.82	1.38	2.01	80.05	18	2	15.17
1	78	23.8902	75.8	142	76.33	1	1	1	2	2	2	2	2	2	16.04	4.96	3.81	0.79	1.33	1.64	83.52	18	2	8.532
1	56	23.9623	84	125	87	1	1	1	2	2	2	2	3	2	14.07	5.97	4.07	0.78	1.75	1.95	100.28	18	2	14.82
1	70	20.7491	84.7	160.67	76.33	1	1	1	1	2	2	1	3	2	13.44	5.32	4.21	0.73	1.79	1.95	89.84	18	2	14.381
1	73	20.9071	76.4	144.33	83	1	1	1	1	2	1	1	1	2	15.24	5.55	4.32	0.7	1.4	2.44	89.52	18	2	7.98
1	74	19.0098	67.3	175.33	87.67	1	1	1	2	2	2	3	1	2	10.35	4.06	3.74	0.68	0.82	2.72	92.28	18	2	1.564
1	70	19.2394	81.8	138.67	82.67	1	1	1	2	1	1	2	1	4	13.14	5	2.8	0.67	1.32	1.31	94.3	18	2	11.256
1	71	22.6824	80.2	139.33	86.67	1	1	1	1	2	2	3	3	2	15.24	5.76	4.7	0.66	1.29	2.85	101.98	18	2	10.032
1	74	21.6712	78.8	141	81.67	1	1	2	1	2	2	2	2	2	18.28	5.61	3.63	0.61	1.36	1.9	93.51	18	2	8.418
1	77	19.5459	70.5	144.33	79	1	1	1	1	0	2	2	1	2	21.46	5.15	5.05	0.42	2.11	2.11	83.65	18	2	2.31
1	67	23.0396	84.3	142.33	88	1	1	1	2	2	2	2	2	2	11.78	5.53	5.9	4.68	1.42	3.58	101.74	19	2	90.324
1	66	24.9645	89.7	134	89	1	1	1	2	2	0	2	1	2	56.92	6.85	7.02	3.11	1.68	3.62	30.96	19	2	76.817
1	61	22.8624	88.3	123.33	75	2	1	2	2	1	1	2	1	2	16.26	7.13	6.51	2.84	1.4	4.15	103.87	19	2	66.172
1	81	19.3452	76.8	123.33	59.67	1	1	1	2	2	0	2	1	2	38.38	5.49	5.6	2.37	1.4	3.35	28.59	19	2	27.966
1	69	24.3951	92.3	142.33	90	1	1	1	1	2	2	2	1	2	25.11	6.1	6.12	2.27	1.41	3.72	91.53	19	2	61.971
1	63	19.2347	74.6	177	87.33	2	1	1	2	0	0	3	3	2	15.33	5.3	4.83	2.05	1.57	2.69	98.42	19	2	19.68
1	73	22.3691	89	137	86.33	1	1	1	2	0	0	2	1	2	18.51	5.54	5.26	1.99	1.06	3.35	72.74	19	2	47.76
1	71	21.6666	78.2	177.67	105.33	1	1	1	1	0	2	2	3	2	20.43	5.88	6.05	1.99	1.66	3.46	76.86	19	2	26.268
1	66	19.9104	79.7	112.33	73.67	1	1	1	2	0	1	2	3	2	16.26	5.92	5.79	1.87	1.47	3.46	67.27	19	2	27.489
1	61	22.0006	77.6	128	89.67	1	1	1	2	2	2	2	1	2	16.93	5.64	5.26	1.83	1.35	2.54	94.11	19	2	23.058
1	62	24.2309	88.1	147.33	99.67	1	1	1	1	2	2	2	3	4	14.45	4.69	3.72	1.78	1.21	1.93	95.04	19	2	41.118
1	68	24.131	83.4	161	90	1	1	1	2	0	0	2	3	2	19.81	6.67	7.09	1.75	1.73	4.02	79.6	19	2	32.2
1	63	22.5374	82.2	155	111.67	1	1	1	1	0	2	2	1	1	18.61	6.92	5.63	1.66	1.36	3.4	94.37	19	2	28.552
1	70	21.3139	75.2	150	87.67	1	1	1	2	2	0	3	1	4	19.35	5.76	5.81	1.63	1.06	3.85	81.93	19	2	16.626
1	62	23.5648	81.8	147	94.33	1	1	1	2	2	2	1	2	4	17.29	4.85	5.46	1.61	1.55	3.56	67.55	19	2	27.048
1	69	24.985	95.4	136.67	96.67	2	1	1	2	0	2	3	1	4	16.15	8.81	4.43	1.53	1.4	2.25	108.77	19	2	46.512
1	59	19.8559	72.8	124.67	89.33	1	1	1	1	1	0	2	3	2	12.62	5.77	4.31	1.47	1.32	2.53	108.42	19	2	11.466
1	68	20.7031	79.4	169.33	101.67	1	1	1	1	2	2	1	1	4	14.64	6.26	3.44	1.41	1.75	2.29	86.87	19	2	20.304
1	66	21.3394	76.4	152.33	96.33	1	1	1	2	2	2	2	2	2	39.67	5.52	4.44	1.38	1.58	2.29	90.37	19	2	15.732
1	81	20.6094	78.1	162.33	99.67	1	1	1	1	1	1	2	1	2	27.85	5.91	8.29	1.27	3.45	3.68	52.79	19	2	16.637
1	48	22.3627	82.5	153	103.33	1	1	1	1	1	1	2	2	2	17.51	5.61	5.85	1.23	1.26	3.58	87.88	19	2	21.525
1	72	21.1298	78.8	155	89	1	1	1	1	0	2	2	2	2	16.03	6.36	4.71	1.16	1.58	2.35	65.28	19	2	16.008
1	73	21.7129	72.7	151.67	85.33	1	1	1	2	0	0	2	3	2	35.9	6.19	6.27	1.1	2.37	2.69	26.73	19	2	8.47
1	45	22.2512	73.7	162.67	104	1	1	1	1	2	2	2	2	2	18.43	5.92	4.46	1.08	1.99	1.99	112.4	19	2	9.396
1	69	19.0299	64.2	142.67	71.67	1	1	1	1	0	2	2	2	2	13.69	5.56	4.86	1.06	2.11	2.1	95.58	19	2	-0.848
1	83	18.6801	66.8	147.67	67.67	1	1	1	2	2	2	2	1	4	14.84	5.06	4.6	1.03	1.52	2.12	78.18	19	2	1.854
1	81	21.561	85.5	161.67	85	2	1	1	1	1	0	1	1	4	40.86	7.44	5.51	1.02	1.61	3.35	81.34	19	2	20.91
1	67	20.4476	85.4	106.33	72.67	2	1	1	1	0	0	3	3	2	13.19	5.79	4.78	1.02	1.59	2.61	100.28	19	2	20.808
1	67	22.4482	70.8	157	90	1	1	1	2	1	0	2	3	2	97.9	5.16	3.55	0.98	1.73	1.23	57.01	19	2	5.684
1	68	24.63	87.1	163	65	1	1	2	2	2	2	2	1	2	15.4	6.53	5.81	0.97	1.57	3.27	95.63	19	2	21.437
1	83	19.9472	68.7	151	80.67	1	1	1	2	0	2	2	1	2	19.55	5.52	5.68	0.96	2.02	2.76	87.79	19	2	3.552
1	73	20.0564	78	131.67	84	1	1	1	1	1	1	2	1	2	18.95	4.77	4.62	0.95	1.24	2.89	64.82	19	2	12.35
1	69	21.686	80.6	170	88.33	1	1	1	2	1	0	3	3	2	24.18	3.78	4.47	0.94	0.89	2.8	9.02	19	2	14.664
1	81	19.726	77.2	158.33	80	1	1	1	2	1	0	2	2	2	20.17	6.63	6.04	0.94	1.83	3.25	59.11	19	2	11.468
1	64	22.3945	84.3	145	81.33	1	1	1	1	2	2	3	2	2	11.68	5.68	6.23	0.93	1.43	3.91	101	19	2	17.949
1	78	24.1923	80.4	140.33	78.33	1	1	1	2	1	2	2	2	2	32.17	5.54	5.63	0.93	1.73	3.2	78.6	19	2	14.322
1	79	21.9017	79.6	135.67	75.33	1	1	1	2	1	0	2	1	2	22.27	5.02	3.6	0.93	1.29	2.03	91.53	19	2	13.578
1	83	23.3507	85	120.33	67.67	1	1	1	2	0	0	3	1	2	36.86	5.69	5.65	0.92	1.56	3.34	57.6	19	2	18.4
1	51	22.9983	78.3	137	94.33	1	1	1	1	2	0	2	2	2	13.04	5.4	4.22	0.92	1.5	2.19	80.55	19	2	12.236
1	62	19.5092	73	122.67	86	1	1	1	2	1	0	2	1	4	21.76	5.07	4.89	0.8	2.12	2.36	9.17	19	2	6.4
1	71	19.1569	60.8	152.33	87.33	1	1	1	1	1	2	2	1	4	16.02	5.26	7.26	0.79	2.81	3.45	91.34	19	2	-3.318
1	90	21.79	79.8	153.33	93	1	1	1	1	1	0	3	1	4	28.47	6.14	5.16	0.74	1.35	2.04	76.77	19	2	10.952
1	70	21.2279	77.1	162	65.33	1	1	1	1	1	0	2	1	2	16.52	5.61	6.32	0.74	1.97	4.07	89.34	19	2	8.954
1	65	21.434	70.4	168	102.67	1	1	1	1	2	2	2	3	2	26.15	5.03	3.62	0.72	1.32	1.82	62.42	19	2	3.888
1	73	19.9298	72.9	165.33	86	2	1	1	2	0	0	2	2	2	21.17	7.17	5.98	0.7	1.88	2.39	69.91	19	2	5.53
1	71	21.5291	68.8	126	83	1	1	1	2	2	1	3	1	2	22.62	5.45	3.19	0.7	1.74	2.08	81.36	19	2	2.66
1	77	20.5634	81.9	172.33	90.67	1	1	1	2	2	2	2	2	2	17.18	5.61	4.13	0.7	1.23	2.36	58.03	19	2	11.83
1	67	21.9917	73.6	124.67	86.67	1	1	1	2	2	2	2	1	2	28.01	6.1	5.04	0.67	1.9	2.76	77.96	19	2	5.762
1	69	21.3281	74.5	177	107	1	1	1	2	2	0	2	3	2	15.08	5.25	5.06	0.64	1.79	2.65	99.6	19	2	6.08
1	69	18.7815	67	170.33	89	1	1	1	2	2	2	1	3	2	14.86	5.17	4.75	0.58	2.38	2.01	91.53	19	2	1.16
1	61	24.1108	84.3	151.33	93.33	1	1	1	1	2	2	2	2	2	15.62	5.71	3.1	0.52	1.32	1.54	94.64	19	2	10.036
1	67	23.9018	90.5	139.33	89	1	1	1	1	1	2	1	2	2	13.99	5.34	3.01	0.5	1.38	1.39	100.28	19	2	12.75
1	56	20.948	81	127.33	99	1	1	1	1	2	0	2	2	2	13.84	5.06	5.52	3.73	1.1	3.78	73.95	20	2	59.68
1	65	20.4876	82.2	176	82.67	2	1	1	2	2	2	2	1	2	37.27	8.37	6.88	3.15	1.65	4.4	61.04	20	2	54.18
1	58	24.2576	88.1	179.33	95.33	1	1	1	1	1	2	2	3	2	12.27	5.48	6.48	2.55	1.58	3.72	94.09	20	2	58.905
1	58	23.3398	89.2	148.33	94.67	1	1	2	2	2	0	3	3	2	18.7	5.76	6.05	2.54	1.57	3.8	60.73	20	2	61.468
1	60	24.8996	91.9	129	90.67	1	1	1	1	2	2	2	2	2	25.17	5.69	4.84	2.5	1.08	3.03	96.38	20	2	67.25
1	59	20.082	81.2	133.33	90	2	1	1	2	1	0	1	1	2	18.54	5.63	6.12	2	1.65	3.73	55.56	20	2	32.4
1	67	18.5228	73	141.67	78.33	1	1	1	1	2	2	2	1	1	19.93	5.83	4.62	1.87	1.1	2.81	103.27	20	2	14.96
1	69	22.5097	81.2	138.33	88.67	1	1	1	2	2	0	2	3	4	33.18	5.33	4.85	1.75	1.26	2.97	46.66	20	2	28.35
1	78	21.8447	86.3	130.33	91.33	1	1	1	1	2	2	2	3	2	33.08	6.76	4.83	1.73	2.32	2.19	48.62	20	2	36.849
1	75	22.764	87	156.33	97.33	1	1	1	2	2	0	2	1	4	17.32	4.68	5.2	1.7	1.45	2.86	56.9	20	2	37.4
1	68	21.1412	74.6	171	99.67	1	1	1	1	1	2	2	2	2	11.58	5.55	6.91	1.67	1.84	3.84	90.6	20	2	16.032
1	64	24.8585	94.5	139.67	92.67	1	1	1	2	1	1	1	3	2	15.56	5.47	5.6	1.53	1.15	2.55	92.66	20	2	45.135
1	69	20.3549	74	165.33	97.67	1	1	1	2	1	1	3	2	2	101.06	5.9	4.4	1.47	1.4	2.39	15.84	20	2	13.23
1	64	22.2991	88	131	82.67	1	1	1	2	2	1	2	1	4	13.76	5.25	4.65	1.42	1.08	3.03	93.71	20	2	32.66
1	79	19.1521	79.2	149	92	1	1	2	2	1	2	2	1	2	32.87	6.39	4.88	1.36	2.05	2.06	36.72	20	2	19.312
1	61	18.9524	72.5	128	92.33	1	1	1	2	2	2	3	1	4	15.93	5.41	6.24	1.34	2.3	3.31	71.4	20	2	10.05
1	64	22.939	84	175	94.33	2	1	2	1	0	2	2	1	2	11.45	7.03	4.3	1.3	1.16	2.56	91.16	20	2	24.7
1	67	21.6566	84.5	155.33	83.33	1	1	1	1	2	2	1	1	2	13.37	5.84	4.65	1.25	1.58	2.33	94.51	20	2	24.375
1	79	22.2459	76.3	145.33	76.67	1	1	1	1	1	0	2	1	2	22.44	4.58	4.73	1.23	1.09	2.99	41.23	20	2	13.899
1	65	23.3044	83.3	144.67	90.67	1	1	1	2	2	0	2	3	2	12.14	4.93	4.05	1.23	1.41	2.09	77.99	20	2	22.509
1	70	20.6865	78.4	129	85	1	1	1	2	2	1	2	2	2	14.96	4.76	3.73	1.22	1.5	1.81	71.4	20	2	16.348
1	73	20.2481	78.6	119	67.67	1	1	1	2	2	1	1	1	4	28.67	5.65	2.46	1.22	1.13	1.06	38.3	20	2	16.592
1	77	22.9207	79.2	120.33	67	1	1	1	2	2	2	3	3	4	17.67	5.55	4.32	1.2	1.67	1.97	35.01	20	2	17.04
1	75	20.5316	67.7	123	76.67	2	1	1	2	2	1	2	1	2	28.99	7.17	5.33	1.18	1.38	2.82	43.93	20	2	3.186
1	66	23.2693	87.5	128.33	81	1	1	1	2	2	0	3	3	4	70.46	5.18	5.32	1.14	1.18	3.31	73.44	20	2	25.65
1	62	20.5486	79	147	98.33	1	1	1	2	2	2	3	3	2	12.16	5.65	5.51	1.11	1.77	2.95	91.96	20	2	15.54
1	67	23.0363	77.8	132.33	84.33	1	1	1	2	0	0	2	2	2	31.67	4.91	2.64	1.1	1.01	1.27	55.83	20	2	14.08
1	53	24.4628	88	138	91.33	1	1	1	1	2	2	3	3	2	11.04	5.1	3.85	1.09	1.07	2.29	96.52	20	2	25.07
1	67	19.2692	77.6	159.33	94	1	1	2	2	2	0	1	1	2	22.98	5.38	4.44	1.07	1.43	2.94	55.83	20	2	13.482
1	70	18.5689	66.9	143	95.67	1	1	1	1	2	1	2	1	2	20.61	5.03	3.76	1.06	1.15	2.07	70.48	20	2	2.014
1	83	22.2612	81	146	77	1	1	1	2	0	0	2	2	2	15.58	5.84	5.04	1.02	1.79	2.59	83.95	20	2	16.32
1	61	19.8568	73	164	106.33	1	1	1	1	2	0	2	2	2	17.72	5.15	3.54	0.99	1.07	1.96	95.71	20	2	7.92
1	70	24.0583	86.3	127.33	85	1	1	1	2	1	0	3	1	2	24.73	5.6	4.36	0.98	1.61	2.34	90.89	20	2	20.874
1	64	21.5317	81.6	132.33	81.33	2	1	1	2	2	2	2	3	2	14.91	7.09	5.26	0.98	2.06	2.54	85.46	20	2	16.268
1	58	24.7121	84.8	163.33	102	1	1	1	2	1	2	2	2	2	10.46	5.74	4.46	0.96	1.55	2.4	106.83	20	2	19.008
1	58	23.8321	80.1	151	92.67	1	1	1	1	2	0	2	3	1	15.7	6.01	5.62	0.96	1.22	3.69	107.6	20	2	14.496
1	77	23.0361	79.6	182.67	94	1	1	1	1	0	2	1	2	4	26.72	4.73	4.01	0.95	1.18	2.35	74.72	20	2	13.87
1	65	20.5656	80.8	124.33	76	2	1	1	2	2	1	3	2	2	106.99	6.22	3.32	0.93	1.01	2.08	58.44	20	2	14.694
1	66	20.4758	71.9	132	90.67	1	1	1	2	0	2	2	3	2	12.26	5.23	6.62	0.92	2.23	3.82	100.28	20	2	6.348
1	69	24.8177	88.9	143	93.67	1	1	1	2	1	0	3	3	4	20.42	4.94	5.32	0.92	1.38	3.35	76.87	20	2	21.988
1	73	23.5537	80.4	121.33	65	1	1	1	2	2	1	3	1	4	69.5	6.15	4	0.92	1.47	1.9	74.74	20	2	14.168
1	73	24.0588	88.3	152	98.33	1	1	1	1	1	0	2	1	2	12.7	5.11	3.34	0.91	1.22	1.89	81.41	20	2	21.203
1	74	19.2338	79.7	112.67	79	1	1	1	2	2	2	1	2	2	19.7	6.11	5.64	0.9	2.5	3.02	35.23	20	2	13.23
1	66	22.1104	80.1	153.33	91.67	2	1	1	2	2	2	2	2	2	17.46	7.79	4.99	0.9	1.86	2.63	90.87	20	2	13.59
1	68	22.1072	75.2	150.67	95	1	1	1	2	2	1	3	3	4	12.22	5.48	3.68	0.9	1.15	2.13	100.3	20	2	9.18
1	76	19.3549	70.8	175	85.67	1	1	1	2	0	0	3	1	2	23.66	6.08	5.31	0.89	1.99	2.76	98.46	20	2	5.162
1	70	19.8112	73.4	186.67	104	2	1	1	1	1	2	1	1	4	32.71	7.25	5.03	0.86	1.88	2.63	86.94	20	2	7.224
1	64	21.2986	69.4	151	101.67	1	1	1	1	2	2	2	2	2	14.96	6.55	4	0.86	1.5	2.43	73.52	20	2	3.784
1	61	22.8028	87.1	146	82.67	1	1	1	1	2	2	2	2	4	23.39	5.46	5.82	0.81	2.28	2.85	96.82	20	2	17.901
1	53	24.8552	90	141	89.33	1	1	1	2	1	1	3	2	2	19.22	4.89	4.99	0.81	1.41	2.86	99.56	20	2	20.25
1	69	19.2197	67.5	209.67	116.67	1	1	1	1	2	2	2	3	2	15.33	4.99	3.8	0.79	1.99	1.54	55.05	20	2	1.975
1	64	20.8746	78.6	174.33	95	2	1	1	2	2	0	3	3	2	24.2	8.43	4.64	0.78	1.83	2.06	102.42	20	2	10.608
1	58	19.6667	69.5	151.67	97.33	1	1	1	2	2	1	2	2	2	11.78	5.7	4.11	0.76	1.66	2.05	100.07	20	2	3.42
1	65	22.8904	77.8	145	73.67	1	1	1	2	1	0	3	1	4	12.31	5.54	5.02	0.71	1.45	2.69	83.64	20	2	9.088
1	71	21.8418	80.1	141.67	81.33	1	1	1	2	2	2	2	1	2	12.95	5.22	4.91	0.69	1.66	2.66	88.71	20	2	10.419
1	57	24.0893	84	135	97	1	1	1	2	2	2	1	2	2	17.65	4.9	4.47	0.67	1.49	2.99	73.43	20	2	12.73
1	75	21.7296	89.9	133.67	78.67	1	1	1	2	0	0	3	2	2	10.16	5.89	4.93	0.61	2.01	2.78	104.28	20	2	15.189
1	60	21.3783	77.2	144.67	97	1	1	1	1	0	0	2	1	4	10.85	5.67	2.66	0.55	1.49	1.07	112.9	20	2	6.71
1	68	22.5704	85	163.67	93.33	1	1	1	1	2	2	2	1	2	27.32	4.62	4.15	0.55	1.5	2.17	68.82	20	2	11
1	67	20.5479	84.3	144.33	90.33	1	1	2	1	0	2	2	3	4	12.76	4.72	3.27	0.53	1.57	1.72	95.7	20	2	10.229
1	69	22.495	81	127.33	69	1	1	1	1	2	2	2	2	2	11.24	5.11	2.68	0.52	1.28	1.34	72.85	20	2	8.32
1	60	22.7456	86.3	136.67	88.67	2	1	1	1	0	0	3	1	2	15.13	10.8	5.95	3.3	1.38	3.66	90.52	21	2	70.29
1	59	24.5515	87.1	123.67	91.67	1	1	1	2	2	0	2	3	2	19.35	5.35	5.91	3.26	1.08	3.86	62.97	21	2	72.046
1	62	23.3336	88	141.67	87.67	2	1	1	2	0	1	2	3	2	18.01	7.48	6.38	2.87	1.71	3.74	77.54	21	2	66.01
1	67	24.0048	91.5	130	93.67	2	1	1	2	2	2	2	2	2	14.49	8.18	4.29	2.77	0.87	2.66	92.83	21	2	73.405
1	76	22.3992	73	148.67	88.67	2	1	1	2	0	0	2	2	2	25.08	8.2	7.06	2.28	2.13	3.61	68.46	21	2	18.24
1	66	22.1965	86.8	119.33	72.67	1	1	1	2	2	1	2	1	2	16.66	6.26	5.66	2.21	1.54	3.47	96.37	21	2	48.178
1	65	21.4351	78.3	153.67	89	1	1	1	2	2	2	2	3	2	15.37	5.35	6.5	2.21	1.63	3.68	103.18	21	2	29.393
1	53	23.4401	88.2	158.67	105	1	1	2	1	0	2	3	3	2	11.61	6.68	4.37	2.21	1.33	2.7	108.38	21	2	51.272
1	61	24.7251	87.2	141.33	85	1	1	1	1	2	2	3	2	1	19.62	5.83	3.87	2.19	0.98	2.43	96.82	21	2	48.618
1	70	21.7768	80.8	150.67	91.33	1	1	1	2	0	2	2	1	4	18.76	6.18	5.3	2.18	1.54	2.97	53	21	2	34.444
1	48	20.1453	73.2	143	99.33	1	1	1	1	2	2	2	2	1	11.21	6.34	5.26	1.92	0.94	3.31	110.06	21	2	15.744
1	67	19.2031	72.1	131.33	75.33	1	1	1	2	2	2	3	3	4	14.19	6.11	6.79	1.92	1.64	3.73	57.01	21	2	13.632
1	74	23.8025	89.1	183	86	1	1	1	1	1	2	2	1	2	20.89	5.9	6.1	1.84	1.14	4.34	84.98	21	2	44.344
1	82	24.2326	91	149	77	1	1	1	1	2	0	2	1	2	15.26	6.34	3.82	1.73	1.12	2.59	87.82	21	2	44.98
1	70	20.5212	77.1	132	94	2	1	1	2	1	2	2	3	2	14.25	7.1	6.35	1.65	2.9	2.95	90.89	21	2	19.965
1	63	20.7636	75.1	144	81.67	1	1	1	1	2	0	2	1	2	19.66	5.83	5.08	1.64	1.54	2.68	92.3	21	2	16.564
1	54	21.5896	80.2	164	86.33	2	1	1	1	0	0	2	2	1	10.58	7.02	5.5	1.63	1.97	2.91	116.79	21	2	24.776
1	80	21.8998	77.4	126.67	70	1	1	1	2	0	0	2	1	1	15.6	5.26	4.77	1.58	1.02	2.69	89.06	21	2	19.592
1	74	21.4895	84.4	167.67	89.67	1	1	1	2	1	0	2	1	2	17	5.6	5.45	1.49	1.68	3.12	83.29	21	2	28.906
1	61	19.7029	73.2	155.33	96	1	1	1	1	2	0	2	1	4	24.92	5.08	4.99	1.33	1.59	2.7	62.78	21	2	10.906
1	72	23.7459	92.5	151.33	89.33	2	1	1	1	0	0	2	3	2	24.44	8.93	6.11	1.31	2.43	2.87	36.54	21	2	36.025
1	76	20.4695	77	181.33	84	1	1	1	2	0	0	2	1	2	15.56	6.09	5.47	1.29	2.01	2.65	82.91	21	2	15.48
1	82	18.8649	74.2	135.33	70	1	1	2	1	2	0	2	2	2	91.46	5.33	3.72	1.27	1.63	2.03	62.37	21	2	11.684
1	75	22.0039	82.3	119	82.67	1	1	2	2	2	0	2	1	2	21.12	5.21	4.89	1.24	1.35	2.78	57.54	21	2	21.452
1	53	24.0774	87	126.67	89.33	1	1	1	2	0	0	3	2	2	94.62	4.56	2.64	1.23	0.68	1.56	111.44	21	2	27.06
1	72	20.082	75	134.33	89	1	1	1	2	2	0	2	1	2	15.18	4.2	3.95	1.22	0.99	2.45	40.48	21	2	12.2
1	83	21.6055	84.5	144.33	90	1	1	1	2	2	2	2	2	4	16.67	5.15	4.48	1.18	1.2	2.96	84.46	21	2	23.01
1	70	20.1117	79.3	148.67	79.67	1	1	1	2	2	0	3	1	4	15.41	5.34	6.21	1.18	2.09	3.16	92.54	21	2	16.874
1	60	22.4795	80	185.33	110.67	1	1	1	1	2	0	2	3	1	23.7	5.03	6.06	1.15	1.43	3.67	98.67	21	2	17.25
1	61	22.5715	77	155.67	99	1	1	1	1	2	2	3	1	2	19.2	5.07	5.01	1.12	1.51	2.81	97.4	21	2	13.44
1	46	22.9648	91	157.67	111.67	1	1	1	1	0	2	3	3	3	11.86	5.01	4.29	1.11	0.85	2.88	110.91	21	2	28.86
1	52	19.0149	69.9	152.67	88.67	1	1	1	1	0	0	3	1	2	24.7	5.43	4.81	1.06	1.75	2.57	105.01	21	2	5.194
1	56	22.4385	87.1	154.67	89	1	1	1	2	2	2	2	3	2	10.15	6.46	5.09	1.01	1.95	3.12	102.1	21	2	22.321
1	73	19.2185	65.5	144.67	70.33	2	1	1	2	2	0	3	1	1	17.81	5.69	5.04	1	1.79	2.72	62.53	21	2	0.5
1	62	20.3734	78	174.67	106	1	1	1	1	0	2	2	3	2	18.1	5.54	5.49	1	2.21	2.75	93.46	21	2	13
1	68	20.4178	75.2	157	88.33	1	1	1	2	2	0	3	3	4	15.98	4.93	4.33	0.9	1.36	2.49	83.09	21	2	9.18
1	53	18.5104	65.5	122	90	1	1	1	2	1	0	2	2	2	21.69	5.62	4.48	0.89	1.68	2.36	107.66	21	2	0.445
1	70	20.8667	71.7	173.33	84.67	1	1	1	2	2	0	2	1	4	24.36	5.93	6.56	0.87	2.11	3.67	91.43	21	2	5.829
1	72	18.8982	74.2	149.67	75.67	1	1	1	1	2	0	3	3	2	10.67	5.14	3.79	0.85	1.19	2.19	90.7	21	2	7.82
1	74	21.2008	78.7	128.67	82.33	1	1	1	2	0	0	2	1	2	29.1	5.7	4.13	0.85	1.22	2.26	57.3	21	2	11.645
1	67	19.3705	75.5	162.67	93	1	1	1	1	1	1	2	1	4	45.02	5.23	2.5	0.82	0.79	1.29	63.7	21	2	8.61
1	55	22.1282	71.8	147.67	88.33	1	1	1	1	2	2	2	2	2	10.06	6.03	4.82	0.79	1.95	2.24	104.78	21	2	5.372
1	82	19.6283	79.8	170.33	93	1	1	2	1	1	0	3	1	2	92.23	5.94	5.33	0.77	1.41	2.91	71.14	21	2	11.396
1	63	19.4471	76.4	141	94.67	1	1	1	2	2	0	2	1	2	15.58	6.35	4.29	0.75	1.97	1.8	92.3	21	2	8.55
1	75	19.8189	75	170.33	103.33	1	1	1	1	1	1	3	1	2	37.16	5	3.9	0.73	1.56	2.4	87.75	21	2	7.3
1	69	21.9513	85.5	160.33	98.67	1	1	1	1	0	1	3	1	2	57.24	5.68	3.33	0.71	1.23	1.68	52.84	21	2	14.555
1	63	21.5269	76	154.67	94.33	1	1	1	2	2	2	2	2	2	14.99	6.03	4.53	0.71	1.59	2.45	89.98	21	2	7.81
1	70	22.268	79.1	161.67	85	1	1	1	2	2	2	2	3	2	11.52	5.48	5.17	0.66	2.83	1.35	87.4	21	2	9.306
1	66	20.0041	73.4	143	103	1	1	2	2	0	2	3	2	2	13	5.22	5.84	0.6	2.45	2.87	95.77	21	2	5.04
1	78	21.8492	73	127.67	75	1	1	1	2	1	1	3	3	2	28.08	6.1	3.48	0.6	1.17	2.23	89.15	21	2	4.8
1	74	22.3484	76.1	129.33	80	2	1	1	2	1	2	2	1	4	18.38	7.51	4.66	0.58	1.69	2.08	80.84	21	2	6.438
1	80	22.3834	80.5	123.67	68	1	1	1	2	2	2	2	2	2	30.6	5.24	3.56	0.56	1.62	1.93	44.4	21	2	8.68
1	70	18.6182	73.3	139.67	76	1	1	1	2	1	0	3	3	2	45.08	5.53	4.29	0.51	2.24	2.16	27.95	21	2	4.233
1	60	20.5254	66.4	134.33	96	1	1	1	2	1	2	2	3	2	22.67	4.92	4.16	0.51	2.65	1.28	87.89	21	2	0.714
1	71	22.0746	75.2	213	95.33	1	1	1	2	1	1	2	3	2	20.4	5.23	5.12	0.47	1.86	3.03	69.99	21	2	4.794
1	65	19.7675	71.3	155.67	85	1	1	1	1	2	0	2	3	2	17.57	5.09	5.24	0.44	1.99	2.69	101.7	21	2	2.772
1	78	20.0262	84.3	149	89	1	1	1	1	1	1	1	1	2	14.31	5.65	2.51	4.71	0.63	1.52	83.52	22	2	90.903
1	63	20.1381	77.8	146.67	95.67	1	1	1	1	2	2	2	3	2	21.58	5.67	6.06	4.16	1.51	3.34	81.3	22	2	53.248
1	56	23.5574	81.7	117.33	76.67	2	1	1	2	2	0	1	1	4	22.77	7.11	5.17	3.65	1.1	3.13	62.92	22	2	60.955
1	53	23.997	85.6	163.67	110	1	1	1	2	2	2	2	1	3	12.88	4.58	4.97	3.19	1.09	2.74	101.24	22	2	65.714
1	66	21.1238	76.5	142.67	83	1	1	1	2	2	0	2	1	4	24.28	5.36	6.08	3.05	0.98	4.15	91.88	22	2	35.075
1	67	23.3391	97.4	160.33	104.67	1	1	1	1	1	0	2	1	2	33.9	6.06	6.27	2.95	1.44	3.82	57.62	22	2	95.58
1	71	23.7825	87.8	165	83.33	1	1	1	2	0	0	3	1	1	19.64	6.37	4.36	2.9	0.91	2.72	45.59	22	2	66.12
1	66	22.0749	84	164	114.33	1	1	1	1	0	2	2	1	2	17.71	6.9	7.48	2.79	1.82	4.39	90.87	22	2	53.01
1	83	24.6199	104.6	105.33	64.67	1	1	1	2	1	1	1	1	2	20.17	6.6	4.58	2.45	1.08	2.93	43.07	22	2	97.02
1	84	22.4658	83.3	158.33	103.67	1	1	1	1	1	1	2	1	4	18.92	5.27	6.09	2.43	1.65	3.63	86.59	22	2	44.469
1	74	22.3648	87.6	194.33	106.33	1	1	1	1	2	2	2	2	2	30	4.76	4.35	2.42	1.83	1.87	101.48	22	2	54.692
1	66	22.3167	84	135.67	83.67	1	1	1	1	2	0	2	1	2	34.73	4.8	3.99	2.13	0.9	2.43	84.26	22	2	40.47
1	45	24.7425	89.7	126.67	94	1	1	1	1	0	2	2	3	2	15.03	5.48	4.99	2.08	1.24	2.88	121.46	22	2	51.376
1	51	24.8655	88.4	138	100.33	2	1	1	2	0	0	3	1	1	101.49	7.21	6.18	2.08	1.23	4.63	96.43	22	2	48.672
1	60	23.4039	86	150.33	97	1	1	1	1	1	2	2	2	2	12.94	6.11	5.78	1.98	1.66	3.46	94.78	22	2	41.58
1	65	22.6478	80.6	131.67	96	1	1	1	1	1	2	3	1	2	13.74	5.18	4.91	1.98	1.32	2.62	99.62	22	2	30.888
1	73	19.0342	72	156.67	91.33	1	1	1	2	1	1	2	1	2	21.56	5.12	6.16	1.97	1.86	3.95	94.17	22	2	13.79
1	52	24.4006	81.3	139.33	91.67	1	1	1	2	2	2	3	3	2	11.41	6.1	2.55	1.95	0.67	1.43	83.18	22	2	31.785
1	80	23.7891	88.7	186.67	91.67	1	1	1	2	1	2	2	3	2	19.74	5.28	6.33	1.88	1.57	3.86	73.16	22	2	44.556
1	74	18.7416	72.3	145	83.33	1	1	1	1	2	0	2	3	2	16.43	5.83	5.09	1.85	1.62	2.81	70.34	22	2	13.505
1	66	23.6736	81.3	126.33	71	1	1	1	2	1	2	2	2	2	15.44	6.23	5.45	1.79	1.54	3.26	100.28	22	2	29.177
1	44	24.6272	86.7	135	94.33	1	1	1	1	0	0	3	2	2	11.88	6.33	6.44	1.76	1.7	3.96	113.2	22	2	38.192
1	65	20.7728	73.5	140.67	91.33	2	1	1	2	2	2	1	3	2	10.73	7.37	5.66	1.71	1.88	3.65	104.74	22	2	14.535
1	53	24.5183	86	152.33	103	1	1	1	2	0	0	3	1	2	11.24	4.13	2.97	1.7	0.88	2.27	126.35	22	2	35.7
1	79	22.0228	85	149	82	1	1	1	2	1	0	2	2	2	18.63	6.47	5.96	1.56	1.62	3.58	45.99	22	2	31.2
1	62	23.2712	77	158	94	1	1	1	1	2	0	2	1	2	11.97	6.35	2.83	1.54	0.6	1.66	92.45	22	2	18.48
1	65	24.0766	89	147.67	104	1	1	1	1	2	0	2	1	2	16.32	6.67	5.81	1.52	1.46	3.7	100.99	22	2	36.48
1	61	20.8725	75.8	145.33	91.33	1	1	1	2	1	0	3	3	2	19.56	6.03	5.06	1.45	1.58	3.12	88.57	22	2	15.66
1	75	20.9287	73.5	119.67	74	1	1	1	2	2	0	2	1	2	16.64	5.17	5.87	1.4	2.05	3.21	90.47	22	2	11.9
1	59	21.6016	84.9	125	86	1	1	1	2	1	0	1	1	2	17.91	6.21	4.43	1.39	1.37	2.63	99.98	22	2	27.661
1	69	22.79	82.7	132	88.67	1	1	1	2	1	2	2	1	2	15.57	5.65	6.31	1.39	1.79	3.41	84.98	22	2	24.603
1	61	20.6269	76.7	148.67	77.67	1	1	1	2	2	2	3	2	1	19.67	6.5	4.76	1.35	1.72	2.75	64.2	22	2	15.795
1	63	24.8844	90.2	124	70.67	1	1	1	2	2	1	3	3	2	10.76	5.88	4.62	1.32	1.4	2.64	94.92	22	2	33.264
1	77	20.9989	71.3	185.33	90.33	1	1	1	1	2	0	2	1	2	15.94	5.15	4.84	1.31	1.95	2.64	87.04	22	2	8.253
1	86	20.4268	82.7	132	72	1	1	1	2	2	2	2	1	2	34.48	5.27	4.94	1.3	1.35	2.88	60.64	22	2	23.01
1	65	20.0073	86.2	138	81.33	1	1	1	2	1	2	2	1	2	23.53	5.88	6.59	1.27	1.75	4.24	109.93	22	2	26.924
1	53	22.8352	81.8	143.33	98.67	1	1	1	2	1	2	2	3	3	70.9	5.22	4.97	1.25	1.43	2.87	81.52	22	2	21
1	64	24.2815	86.3	140.67	81.33	1	1	1	2	2	2	2	1	2	11.02	5.41	4.92	1.23	1.55	2.88	94.8	22	2	26.199
1	63	22.7233	81.4	169.67	109.67	1	1	1	1	2	0	2	3	2	21.5	5.97	4.59	1.2	1.69	2.52	66.29	22	2	19.68
1	60	23.5901	85.5	158.67	93	1	1	1	2	1	0	2	2	2	14.17	5.43	5.14	1.18	1.52	3.22	89.19	22	2	24.19
1	61	22.628	83.8	150.33	91.67	1	1	1	2	2	0	2	2	2	13.23	6.84	6.73	1.16	2.42	3.94	87.28	22	2	21.808
1	67	24.698	85.6	118.67	77.33	1	1	1	2	2	1	2	2	4	24.05	5.36	6.17	1.16	1.61	3.7	79.05	22	2	23.896
1	76	19.156	68.2	135.33	93.33	1	1	1	2	0	0	3	1	2	31.17	6.07	4.93	1.14	1.95	2.42	54.68	22	2	3.648
1	72	20.3862	82.1	121.67	79	1	1	1	2	2	0	3	1	2	19.83	5.84	4.34	1.13	1.4	2.69	100.48	22	2	19.323
1	64	24.8556	88.1	156.67	94.33	1	1	1	1	2	2	2	2	2	13.58	5.21	4.01	1.12	1.2	2.19	93.71	22	2	25.872
1	74	19.703	73.7	158.33	93	1	1	1	1	2	0	2	1	2	16.25	4.48	5.44	1.09	1.08	3.47	47.63	22	2	9.483
1	71	24.231	91.3	116.67	80.33	1	1	1	2	1	2	2	1	2	15.99	5.87	4.17	1.04	2.02	2.18	90.25	22	2	27.352
1	73	24.6266	81.4	154	90.33	1	1	2	1	2	1	2	3	2	45.19	5.78	4.94	1.03	1.55	2.66	60.37	22	2	16.892
1	78	19.5215	79.3	120	63	1	1	1	2	0	2	2	1	2	32.39	6.2	6.3	1.02	1.87	3.79	71.18	22	2	14.586
1	69	19.8108	74	124	74.33	1	1	1	2	2	0	3	3	2	13.26	5.25	6.04	0.99	1.99	3.22	89.97	22	2	8.91
1	57	21.6573	78.3	143.67	106.67	1	1	1	1	2	2	2	2	2	24.03	5.65	5.09	0.99	2.02	2.53	80.31	22	2	13.167
1	55	20.9886	73.5	136	75.67	1	1	1	2	2	2	2	3	2	12.83	6.81	5.4	0.96	1.74	1.9	104.78	22	2	8.16
1	72	22.7435	85.5	107.33	82	1	1	1	1	1	1	1	1	2	117.25	5.77	5.07	0.94	1.81	2.56	39.19	22	2	19.27
1	67	20.6603	81.4	149.33	97.67	1	1	1	2	1	1	2	1	2	73.24	6.72	5.33	0.92	1.97	2.61	62.25	22	2	15.088
1	71	19.2562	70.2	143.33	90	1	1	1	1	1	2	3	3	2	11.4	5.99	4.48	0.89	1.97	2.04	82.56	22	2	4.628
1	63	23.2577	80.6	144	91.67	2	1	1	2	2	2	1	1	1	20.54	7.08	2.75	0.89	0.9	1.42	104.64	22	2	13.884
1	59	21.3538	73.1	122	75.67	1	1	1	2	2	2	2	3	2	14.66	6.6	4.97	0.87	2.41	2.14	100.6	22	2	7.047
1	79	21.3123	83.4	137.67	82	1	1	1	2	1	0	2	1	4	19.42	6.59	3.32	0.86	1.14	1.91	50.26	22	2	15.824
1	79	19.3595	69.4	161	86	1	1	1	2	2	2	3	1	2	20.71	5.79	5.1	0.85	1.73	2.66	76.91	22	2	3.74
1	75	21.5341	77	164.33	91.33	1	1	1	1	2	2	2	1	2	24.16	4.66	4.91	0.84	1.19	3.15	68.94	22	2	10.08
1	69	19.2329	77.5	159.33	83.33	1	1	1	1	2	2	3	2	2	15.53	5.66	4.96	0.83	1.59	2.78	87.09	22	2	10.375
1	72	24.295	83	162.67	85.33	1	1	2	2	0	1	2	1	2	13.28	5.43	2.51	0.82	1.13	2.27	90.7	22	2	14.76
1	65	19.2467	71.2	165	105.33	1	1	1	1	2	0	2	2	2	14.27	6.66	5.72	0.81	2.55	3.04	76.95	22	2	5.022
1	77	21.5759	76.1	143.33	78.33	1	1	1	2	1	0	2	3	2	22.95	5.67	4.22	0.79	1.24	2.45	81.55	22	2	8.769
1	75	21.3637	83.2	144.33	87.67	1	1	1	2	2	2	2	1	4	28.06	5.85	5	0.76	2.45	2.36	91.64	22	2	13.832
1	67	21.9899	77.3	184	100	1	1	2	1	1	2	2	1	2	20.19	5.4	5.685	0.76	1.45	3.64	98.23	22	2	9.348
1	74	22.6042	79.3	155.33	101.67	2	1	1	2	2	1	2	2	4	21.43	10.27	3.78	0.76	1.45	2.22	78.51	22	2	10.868
1	65	23.6143	84	134.33	80	1	1	1	1	2	0	2	2	2	21.96	4.66	3.99	0.75	1.49	2.24	87.4	22	2	14.25
1	81	23.215	85.1	153.67	95.33	1	1	1	1	2	1	2	1	2	33.2	5.39	5.34	0.73	1.58	1.88	74.75	22	2	14.673
1	69	21.3731	80.8	129	71.67	1	1	1	2	2	2	1	3	2	13.37	6.35	5.13	0.73	2.31	2.68	93.77	22	2	11.534
1	67	20.7689	81	146	79.67	1	1	1	2	2	0	2	1	2	44.61	6.16	4.17	0.71	1.43	2.33	69.3	22	2	11.36
1	78	21.3978	81.2	147	93.33	1	1	1	2	1	1	2	1	4	14.15	5.65	4.18	0.67	1.65	1.69	53.34	22	2	10.854
1	82	21.9613	82.2	143.33	73.33	1	1	1	1	1	0	2	1	2	24.53	5.15	4.92	0.64	1.92	2.56	42.59	22	2	11.008
1	60	23.2031	80.6	140	90	1	1	1	1	0	0	2	1	2	46.34	5.45	4.15	0.63	1.6	2.21	87.89	22	2	9.828
1	69	20.6899	70.5	145.33	86	1	1	1	2	1	0	2	3	2	17.93	3.94	2.69	0.61	0.72	1.57	26.4	22	2	3.355
1	60	19.0688	71.6	147	103.33	1	1	1	1	2	2	2	2	2	13.44	5.92	6.37	0.6	2.77	3.04	115.87	22	2	3.96
1	70	23.2258	83.2	149	89.67	1	1	2	1	1	2	2	2	2	10.19	5.37	4.5	0.59	1.74	2.63	97.51	22	2	10.738
1	62	24.2766	92.9	205.33	110.67	2	1	1	2	2	1	3	3	2	16.68	9.3	2.87	0.55	1.03	1.59	96.14	22	2	15.345
1	67	20.0198	82.3	151	97	1	1	1	2	2	2	2	2	2	18.51	6.18	4.41	0.47	1.9	2.33	87.48	22	2	8.131
1	71	23.264	86.9	120.67	73	1	1	1	2	2	0	1	1	2	13.51	6.08	4.08	0.42	1.62	2.14	54.28	22	2	9.198
1	61	24.9749	98	160.33	113.67	1	1	1	2	1	1	2	2	2	26.34	5.77	5.44	5.01	1.18	3.62	99.19	23	2	165.33
1	59	21.7834	78.7	138.67	91	1	1	1	1	2	2	3	3	2	13.4	5.63	4.49	3.97	1	2.71	101.23	23	2	54.389
1	64	24.0785	87.3	145	86.33	2	1	1	1	1	0	3	2	2	11.3	7.61	3.25	3.7	1.23	3.43	74.48	23	2	82.51
1	67	19.8711	70.5	139.33	94.33	1	1	1	1	2	2	1	3	2	13.96	6.26	5.98	3.46	1.75	3.15	96.31	23	2	19.03
1	67	22.0418	81.8	160	76.67	1	1	1	2	0	2	2	2	2	24.78	5.34	5.96	3.07	1.43	3.33	42.63	23	2	51.576
1	63	22.952	81.2	135.67	88.33	2	1	2	1	2	2	2	3	2	15.09	5.39	5.86	2.51	1.24	3.67	84.82	23	2	40.662
1	69	20.4411	76.1	143.67	84.33	1	1	1	2	1	0	3	2	2	14.37	5.53	6.3	2.43	1.32	2.92	89.97	23	2	26.973
1	50	24.6381	85.8	148.33	96	2	1	1	1	2	2	2	3	2	20.64	8.11	5.67	2.41	1.31	3.45	103.99	23	2	50.128
1	70	24.6898	94.3	181	107.67	1	1	1	1	2	0	3	1	2	40.46	5.09	3.63	2.22	0.91	2.14	38.5	23	2	65.046
1	61	24.9291	90.5	139.67	92	1	1	1	1	2	2	2	2	2	11.9	5.46	3.96	2.17	0.92	2.35	94.11	23	2	55.335
1	79	24.4536	87	153.33	91	1	1	1	2	1	0	1	1	2	20.65	5.73	4.96	2.14	1.15	3.1	81.61	23	2	47.08
1	88	23.9362	93.8	145	92.33	1	1	1	2	0	0	2	1	2	26.19	5.58	4.82	2.01	1.01	3.12	72.2	23	2	57.888
1	54	22.2456	83.8	143.33	95.33	1	1	1	1	2	0	2	2	2	10.49	4.47	4.82	1.98	1.24	2.91	104.85	23	2	37.224
1	67	23.1111	79.4	143	83.33	2	1	1	1	2	0	2	1	2	13.14	7.23	5.2	1.97	1.04	3.27	93.38	23	2	28.368
1	65	22.6332	88	130.33	77.67	2	1	1	2	2	1	2	2	2	10.54	7.31	4.81	1.91	0.99	2.15	100.3	23	2	43.93
1	64	21.9897	88.4	138	86.67	2	1	1	1	2	1	3	3	2	24.73	9.33	4.4	1.83	1.11	2.8	77.49	23	2	42.822
1	70	23.5156	92.8	142	90	1	1	1	2	2	2	2	1	2	18.37	4.96	4.64	1.7	1.38	2.6	67.86	23	2	47.26
1	61	21.8896	86.1	136.33	91.33	2	1	1	1	1	0	2	1	2	14.29	7.75	5.31	1.69	1.08	3.77	97.98	23	2	35.659
1	48	20.8954	76.8	140	93.67	1	1	1	2	0	0	2	1	2	15.07	5.69	5.54	1.67	1.83	3.02	102	23	2	19.706
1	48	24.7595	89	159.33	108.67	1	1	1	1	1	2	2	3	4	16.73	6.93	4.7	1.57	1.29	2.99	102	23	2	37.68
1	75	20.4745	78.9	147.33	86	1	1	1	1	2	2	3	2	4	11.46	5.54	4.72	1.56	1.12	2.82	83.94	23	2	21.684
1	78	20.1278	80.1	125.67	68.67	1	1	1	2	2	2	2	1	2	19.07	5.36	3.94	1.54	1.04	2.49	65.79	23	2	23.254
1	79	21.0962	78.1	172	93	1	1	2	1	2	2	2	1	4	21.3	5.12	5.75	1.53	1.81	3.15	87.96	23	2	20.043
1	59	21.2284	81.2	171	97.67	1	1	1	1	2	2	2	2	2	24.87	5.62	4.3	1.5	1.35	2.37	68.18	23	2	24.3
1	60	22.4064	83	193	111.67	1	1	1	1	2	0	2	3	2	12.72	5.92	4.77	1.5	1.07	2.92	80.78	23	2	27
1	70	24.3296	97.2	134.67	84.33	1	1	1	2	2	0	2	1	2	15.84	5.58	3.97	1.47	0.88	2.46	81.93	23	2	47.334
1	62	20.3997	75.4	134.67	91.33	2	1	1	2	2	2	2	2	2	12.71	7.42	3.87	1.44	1.1	2.68	87.95	23	2	14.976
1	59	19.795	76.7	137.67	86.67	1	1	2	1	0	0	2	2	2	14.6	5.45	4.75	1.41	1.29	2.79	95.97	23	2	16.497
1	77	24.1875	84.4	124	79	1	1	1	2	0	0	2	1	2	18.23	5.99	6.06	1.4	1.62	3.54	45.77	23	2	27.16
1	63	22.3575	83.1	141.33	86.67	1	1	1	2	2	2	2	1	2	26.51	6.86	6.42	1.37	1.93	3.8	93.84	23	2	24.797
1	78	19.2225	71.2	150.33	87.67	1	1	1	2	2	2	2	3	2	17.06	5.39	3.97	1.36	1.39	2.42	83.07	23	2	8.432
1	73	18.5491	83	145.67	81.33	1	1	1	1	2	2	2	2	2	14.03	5.82	4.44	1.35	1.42	2.38	86.51	23	2	24.3
1	62	22.9879	83.3	144.33	91.67	2	1	1	1	2	2	2	2	2	14.24	7.18	5.8	1.32	2.4	2.74	72.69	23	2	24.156
1	65	23.3326	82.1	138.33	85.67	1	1	1	2	2	2	2	2	2	19.7	5.4	3.82	1.32	1.22	2.53	81.29	23	2	22.572
1	53	23.1133	77.5	161.67	100	1	1	1	2	2	0	2	2	2	12.38	6.15	5.74	1.31	1.74	3.36	99.01	23	2	16.375
1	66	19.8163	77.6	144.67	92.33	1	1	1	1	2	2	2	2	2	21.14	5.45	3.73	1.31	1.47	1.95	85.51	23	2	16.506
1	67	20.2538	80.2	168	91	1	1	1	1	2	2	2	1	2	23.35	5.48	5.14	1.3	2.16	2.49	83.67	23	2	19.76
1	70	21.4577	98	178	94	1	1	1	1	2	2	2	1	2	15.96	6.31	5.01	1.29	2.51	2.19	60.27	23	2	42.57
1	62	23.1351	84.1	146.33	89	2	1	1	2	2	2	2	1	2	42.01	9.67	6.84	1.24	1.34	3.26	85.42	23	2	23.684
1	59	22.837	75.7	172	104	2	1	1	1	1	2	2	3	2	17.19	7.29	4.28	1.24	1.85	2.14	96.51	23	2	13.268
1	63	22.4476	77.2	150.67	73	1	1	1	1	2	2	2	3	2	16.5	5.47	4.42	1.22	1.46	2.37	99.7	23	2	14.884
1	70	20.149	72	149	94	1	1	2	2	1	0	2	2	4	14.21	5.36	3.24	1.19	1.48	1.3	76.34	23	2	8.33
1	68	19.1768	74.2	121.67	71.33	1	1	1	2	2	0	2	2	2	41.49	5.56	4.55	1.19	1.57	2.39	23.25	23	2	10.948
1	67	24.4978	90.6	175	107.67	1	1	1	2	2	0	2	2	2	12.89	5.13	4.69	1.15	1.6	2.48	90.73	23	2	29.44
1	65	19.5059	75.5	194.33	91.33	1	1	1	1	2	1	1	2	2	20.72	5.65	4.23	1.13	1.65	2.19	50.26	23	2	11.865
1	66	19.0664	74.4	111.33	69.33	1	1	1	2	1	0	1	1	2	12.48	5.05	5.27	1.13	1.78	2.93	94.03	23	2	10.622
1	65	19.5346	75.4	113.33	71	1	1	1	2	2	0	2	1	2	20.2	4.28	3.35	1.11	0.77	3.66	75.92	23	2	11.544
1	54	23.1351	83.2	132.67	92	1	1	1	1	2	2	3	3	2	12.68	4.86	4.22	1.08	1.96	2.18	106.2	23	2	19.656
1	68	23.6777	84.1	140.33	89.67	1	1	2	2	2	2	2	2	2	12.56	6.49	4.62	1.08	1.46	2.42	85.58	23	2	20.628
1	67	22.0996	78.7	171.67	86.67	1	1	1	2	2	2	3	3	4	25.24	5.7	5.14	1.07	2.04	2.25	87.48	23	2	14.659
1	72	22.1018	84.5	152.33	97	1	1	1	1	1	2	2	1	2	17.36	5.7	4.8	1.06	1.81	2.56	76.32	23	2	20.67
1	69	24.1548	83.8	174.33	114.67	1	1	1	1	1	2	2	2	2	16.13	4.73	4.94	1.06	1.27	2.9	68.34	23	2	19.928
1	72	18.5529	73	146.67	73.33	1	1	1	2	2	2	2	1	2	14.13	4.83	5.19	1.05	1.63	2.86	86.18	23	2	8.4
1	83	22.1765	85.1	129	86.33	1	1	1	2	0	0	1	1	2	18.74	5.21	3.81	1.05	1.4	1.67	57.6	23	2	21.105
1	76	21.2567	80.5	162.33	93.67	1	1	1	2	1	0	3	1	3	22.12	5.97	5.72	1.05	1.66	3.12	66.72	23	2	16.275
1	64	18.9757	85.4	159	79.33	1	1	1	1	0	0	2	3	2	32.62	5.85	4.5	1.05	1.31	2.7	75.46	23	2	21.42
1	65	21.0723	81.2	124.33	82	1	1	1	2	1	0	2	2	2	23.35	6.3	3.95	1.05	1.39	1.93	93.59	23	2	17.01
1	72	22.935	73	135.67	76	1	1	2	2	0	0	2	1	2	24.5	4.87	2.71	0.95	0.74	1.48	85.28	23	2	7.6
1	57	23.8703	91.1	139.33	88.33	1	1	2	2	1	1	3	1	2	13.1	5.24	2.68	0.95	0.99	1.33	62.48	23	2	24.795
1	72	23.3229	89.3	118.33	76.67	1	1	1	2	2	1	3	1	2	11.49	4.61	4.53	0.93	1.37	2.46	99.71	23	2	22.599
1	58	24.5953	84.5	157.33	95	1	1	1	2	2	0	2	2	2	11.06	4.45	4.08	0.92	1.58	2.21	107.6	23	2	17.94
1	65	22.0035	80.2	154	99.67	2	1	1	2	0	2	2	1	2	15.17	7.96	4.88	0.91	2.49	2.02	93.59	23	2	13.832
1	51	22.6285	78.3	127.67	97.67	1	1	1	1	1	0	2	3	2	16.67	4.87	3.87	0.89	1.55	1.83	99.35	23	2	11.837
1	66	19.0448	77.1	133	95.33	1	1	1	2	2	0	2	3	2	26.77	5.22	4.69	0.87	2.57	2.02	88.95	23	2	10.527
1	69	22.7466	79.5	166.67	91	1	1	1	2	1	1	3	1	2	20.64	5.63	4.56	0.85	1.75	2.42	37.89	23	2	12.325
1	77	21.7578	81	125	66.67	1	1	1	2	2	1	2	2	2	15.69	5.37	5.79	0.85	2.08	2.79	83.2	23	2	13.6
1	65	18.6724	73	118	80	2	1	1	2	1	0	2	3	2	17.58	8.22	4.5	0.84	1.94	2.64	75.92	23	2	6.72
1	69	18.8416	75.1	147.33	92.67	1	1	1	2	2	2	2	2	2	20.78	6.15	4.69	0.84	2.85	1.68	52.31	23	2	8.484
1	60	19.3303	67.5	106.33	76.67	1	1	1	2	1	1	2	1	2	17.37	5.54	4.37	0.8	1.48	2.75	99.89	23	2	2
1	71	21.5658	66	148.33	80	1	1	1	2	0	0	3	1	1	51.44	6.08	4.23	0.76	1.92	2.27	17	23	2	0.76
1	66	20.0423	71	170.67	99	1	1	1	2	2	2	2	2	2	11.77	6.02	4.02	0.75	1.66	1.91	91.37	23	2	4.5
1	71	20.0073	68.7	139.33	81.67	1	1	1	1	2	1	2	2	2	21.88	5.43	4.98	0.74	2.03	2.92	96.82	23	2	2.738
1	61	20.5859	71.1	140.67	78.67	1	1	1	2	2	0	1	3	2	13.5	6.19	4.31	0.72	2.05	1.62	94.64	23	2	4.392
1	51	21.542	78	137.67	95	1	1	1	2	2	2	3	3	2	46.23	5.98	3.83	0.72	1.35	2.45	110.66	23	2	9.36
1	83	24.8742	81.5	124.33	91.67	1	1	1	1	1	1	1	1	2	21.85	6.25	5.31	0.71	2.04	2.7	56.93	23	2	11.715
1	67	22.5262	87.8	129	79	1	1	1	1	2	2	2	1	2	12.21	5.06	4.39	0.67	1.76	2.15	90.73	23	2	15.276
1	66	24.1564	79.1	146	90.33	1	1	1	1	2	2	3	3	4	19.9	5.86	4.69	0.65	1.43	2.5	97.62	23	2	9.165
1	53	19.9355	71.4	132	71.33	1	1	1	2	1	0	2	2	2	15.49	5.08	2.36	0.61	1.37	1.5	99.01	23	2	3.904
1	77	18.8391	61.3	137.33	90.67	1	1	1	2	1	2	3	1	4	26.57	5.39	5.19	0.61	1.87	2.51	54.29	23	2	-2.257
1	56	18.9333	67.2	95.67	64.33	1	1	1	2	1	1	2	3	3	13.28	4.82	3.7	0.55	1.73	1.6	111.57	23	2	1.21
1	51	21.3923	71.1	172	120.67	1	1	1	1	1	1	2	2	2	10.12	5.3	4.29	0.53	2.26	1.94	110.66	23	2	3.233
1	72	19.2097	57.2	117.33	69	1	1	1	2	2	2	1	2	2	16.39	5.89	3.23	0.51	1.44	1.41	80.79	23	2	-3.978
1	73	18.6452	69.6	148.67	85.67	1	1	1	1	2	0	1	2	2	12.33	4.03	3.51	0.41	1.49	1.76	85.12	23	2	1.886
1	64	24.3344	90.8	138	99.33	1	1	1	1	2	2	3	1	2	20.82	6.91	4.31	6.46	1.11	1.98	96.53	24	2	166.668
1	69	22.8965	87.6	156.67	77	2	1	1	2	2	2	3	2	4	21.65	7.46	5.49	3.27	1.57	3.14	88.97	24	2	73.902
1	62	24.3315	87	159.33	101.67	1	1	1	2	2	2	2	1	4	14.24	5.85	4.02	3.04	1.45	2.38	93.46	24	2	66.88
1	54	23.2959	89.4	156	103.33	1	1	1	2	1	2	2	1	2	11.57	6.62	5.82	3.04	1.29	3.36	101.11	24	2	74.176
1	70	24.8776	85.8	146.33	94	1	1	1	2	1	0	2	2	2	14.26	4.58	4.87	2.55	1.21	2.91	80.75	24	2	53.04
1	68	24.4047	94.2	119.33	80	1	1	2	2	2	1	3	1	3	57.29	5.59	4.99	2.47	1.25	3.22	64	24	2	72.124
1	71	22.0513	73.8	150.33	89	2	1	1	2	2	0	2	3	2	10.94	6.85	6.94	2.44	1.75	3.98	98.21	24	2	21.472
1	66	23.7492	86.9	119.67	74.33	1	1	2	2	2	1	2	2	2	12.23	5.6	4.3	2.4	1.19	2.61	95.18	24	2	52.56
1	47	24.3654	88.4	149	102.33	1	1	1	2	2	0	3	1	2	16.89	5.36	4.17	2.32	0.99	2.56	64.92	24	2	54.288
1	55	23.4962	84	139	92.67	1	1	1	1	0	0	2	3	2	11.03	6.01	4.34	2.31	1.33	2.55	102.2	24	2	43.89
1	66	22.787	81.6	152.33	87.33	1	1	1	2	1	2	2	1	2	13.93	6.16	5.02	2.31	1.66	3	86.79	24	2	38.346
1	67	22.6263	88.9	129.67	86.33	1	1	1	2	2	2	2	3	2	33.7	6.79	6.23	2.29	1.75	3.79	71.99	24	2	54.731
1	70	18.8071	86.5	153.33	57.33	1	1	1	2	1	0	1	1	2	61.87	5.91	5.01	2.24	1.09	3.34	54.1	24	2	48.16
1	68	23.4306	84.1	146	98.33	1	1	1	1	0	0	2	1	2	13.89	6.26	5.31	2.2	1.31	3.54	92.72	24	2	42.02
1	65	21.8457	80.2	131	86	1	1	1	1	1	1	3	3	2	17.72	5.68	7.03	2.17	1.56	4.38	97.05	24	2	32.984
1	54	24.2468	90.1	120.33	87	1	1	1	2	0	1	2	1	2	15.51	5.81	6.01	2.1	1.11	3.69	86.6	24	2	52.71
1	70	21.0547	84	153	82.67	1	1	1	1	0	2	2	2	2	18.57	5.54	7.21	2.08	1.59	4.63	91.98	24	2	39.52
1	57	24.6898	93.4	133	93.33	1	1	1	2	2	2	2	3	2	11.34	5.51	4.18	2.07	1.1	2.45	103.99	24	2	58.788
1	62	24.8293	91.7	174	100.67	2	1	1	2	2	2	2	1	2	16.61	7.37	6.64	2.06	2.17	3.76	105.38	24	2	55.002
1	66	21.7008	82.8	141.33	88	1	1	1	2	1	2	2	1	2	34.14	6.89	6.48	2.04	2.46	3.5	83.05	24	2	36.312
1	55	24.6176	88.2	161.67	102.67	1	1	1	2	2	2	3	1	2	14.6	5.82	5.14	1.97	1.62	2.39	83.67	24	2	45.704
1	71	23.8549	82	130.67	88	1	1	1	2	2	0	2	1	4	45.45	5.18	5.94	1.94	1.16	4.08	90.79	24	2	32.98
1	86	19.5595	71.2	197.67	91.33	1	1	1	1	2	0	2	1	4	23.38	5.3	5.98	1.93	1.38	3.56	55.74	24	2	11.966
1	68	24.3542	83.9	150	89.67	1	1	2	1	0	1	2	2	4	21.85	6.33	6.74	1.92	1.81	3.95	73.36	24	2	36.288
1	70	19.0203	74	155.67	104.33	1	1	1	1	2	2	2	1	4	68.35	5.64	5.19	1.88	1.6	2.87	67.02	24	2	16.92
1	64	24.7364	83.1	156	94.33	1	1	2	2	1	0	1	1	2	12.51	5.28	3.21	1.85	1.1	1.47	81.87	24	2	33.485
1	64	24.2906	92.1	116	83.33	1	1	2	1	1	1	2	1	2	12.19	5.68	5.34	1.84	1.49	3.35	86.72	24	2	49.864
1	53	24.3466	89.3	156.67	105	1	1	1	1	0	0	2	3	2	11.84	5.09	4.32	1.84	1.35	2.55	80.46	24	2	44.712
1	69	21.775	75.4	144.67	89.33	2	1	1	2	0	0	2	2	2	10.09	6.16	5.72	1.79	1.29	3.15	92.63	24	2	18.616
1	40	20.2914	79.8	161.67	111.67	2	1	1	2	0	0	2	1	1	37.19	7.59	3.82	1.72	0.96	2.33	109.68	24	2	25.456
1	57	24.38	82.5	131.33	102	1	1	1	1	0	0	2	2	2	14.27	5.21	3.58	1.7	1.36	1.98	99	24	2	29.75
1	50	24.6415	93	151.33	110.67	1	1	1	1	2	2	3	3	2	12.14	6.04	4.37	1.66	1.21	2.58	101.68	24	2	46.48
1	73	21.6149	82.8	135.67	75.33	1	1	1	2	1	0	2	2	2	19.25	5.57	5.27	1.63	1.3	2.21	83.87	24	2	29.014
1	60	23.7742	83.9	149	86.33	1	1	1	2	2	2	2	1	2	13.3	5.8	6.24	1.6	1.31	3.91	83.03	24	2	30.24
1	72	24.0307	89.5	164.67	95	1	1	1	2	1	2	2	1	4	15.18	5.28	3.55	1.54	1.18	1.82	92.39	24	2	37.73
1	59	24.4047	82	151	96	2	1	1	2	1	1	2	2	2	10.07	7.2	6.23	1.53	2.04	3.55	98.77	24	2	26.01
1	71	24.1671	81.1	121.67	75.33	1	1	1	2	0	0	3	1	4	20.07	5.02	4.49	1.52	1.26	2.53	81.36	24	2	24.472
1	57	24.0685	82.5	148	92	1	1	1	2	0	1	2	3	2	15.13	5.44	5.3	1.51	1.21	3.29	66.78	24	2	26.425
1	68	20.2609	70.6	142	79.33	2	1	1	1	1	2	2	1	2	12.54	6.67	5.82	1.47	1.53	3.22	99.58	24	2	8.232
1	53	20.7063	70.8	151.33	110	1	1	1	1	0	2	3	2	2	16.91	5.24	6.65	1.45	2.61	3.29	90.99	24	2	8.41
1	70	20.2382	83.6	143.33	84.33	1	1	1	1	2	1	2	1	4	22.55	5.9	6.35	1.44	1.7	3.9	81.93	24	2	26.784
1	60	20.5469	74.3	146.33	70.67	1	1	1	1	2	0	2	3	2	66.16	5.75	5.19	1.44	1.46	3.25	98.08	24	2	13.392
1	53	21.769	75.6	165	88	1	1	2	1	0	2	3	3	2	11.29	5.62	5.69	1.43	2.05	3.22	101.82	24	2	15.158
1	76	22.9572	87.2	143	84.33	1	1	1	1	0	1	2	3	2	24.91	6	4.14	1.42	1.63	2.06	46.97	24	2	31.524
1	59	22.1081	82.6	162	94.67	1	1	1	2	0	0	2	2	2	11.79	5.46	4.36	1.42	1.73	2.23	101.23	24	2	24.992
1	63	23.3236	92.2	163.33	106.33	1	1	1	2	1	1	2	1	2	56.36	5.09	5.47	1.4	1.3	3.42	56.82	24	2	38.08
1	59	18.8077	63.8	142.67	93.67	1	1	1	2	1	0	2	1	2	10.49	5.76	3.98	1.38	1.39	1.78	95.97	24	2	-1.656
1	68	19.3762	77	160.33	92.67	1	1	1	1	2	0	2	2	2	16.65	5.34	3.57	1.37	1.3	1.95	95.03	24	2	16.44
1	57	22.9605	80.5	150.67	96.67	1	1	1	2	0	1	2	1	2	18.05	5.59	5.97	1.36	1.57	2.52	97.33	24	2	21.08
1	88	19.5481	71.1	127.67	59	1	1	1	2	2	0	2	1	2	71.2	4.99	5.43	1.34	2.17	2.96	44.87	24	2	8.174
1	64	20.659	81.6	174.33	103.67	1	1	1	1	2	1	2	1	2	17.36	6.09	5.27	1.31	1.62	2.9	68.22	24	2	21.746
1	53	22.1082	74.4	144.33	91	1	1	1	1	1	0	3	3	2	59.7	6.78	4.86	1.27	1.47	2.7	108.38	24	2	11.938
1	67	22.6318	80.1	155.67	100.67	2	1	1	1	0	0	3	3	2	12.78	5.9	4.15	1.27	1.1	2.86	96.31	24	2	19.177
1	67	21.4549	75.8	149.67	85.67	1	1	1	2	1	1	2	1	2	19.77	6.26	7.08	1.26	2.15	4.16	55.83	24	2	13.608
1	80	20.5627	86	125.33	72.67	1	1	1	2	2	0	1	1	4	12.84	4.75	2.96	1.26	0.88	1.56	64.87	24	2	26.46
1	75	24.0381	77.6	127.33	88.67	2	1	1	2	0	0	2	1	2	12.58	9.55	5.58	1.26	1.7	3.27	82.7	24	2	15.876
1	69	24.6784	93.1	158	98.67	1	1	1	1	2	2	2	1	2	25.03	5.99	5.01	1.24	1.72	2.63	67.49	24	2	34.844
1	57	24.894	90	132.33	93.67	2	1	1	2	1	1	2	1	2	12.49	8.51	5.96	1.23	1.56	3.54	79.26	24	2	30.75
1	51	22.8664	88.5	155.33	103.67	1	1	1	2	2	0	2	1	2	17.25	5.72	5.05	1.23	1.29	3.04	83.77	24	2	28.905
1	62	19.3751	73.9	163	92.67	1	1	1	2	2	0	2	3	2	64.33	4.69	3.97	1.23	1.28	2.16	52.83	24	2	10.947
1	46	23.1158	82.2	126.67	96.67	1	1	1	1	1	2	2	2	2	60.47	5.42	5.42	1.21	1.32	3.43	66.78	24	2	20.812
1	60	22.4817	82.1	134	91.33	1	1	1	2	1	2	2	2	4	14.05	6.02	3.85	1.19	1.26	2.44	96.94	24	2	20.349
1	68	23.5876	81.2	122	79.67	2	1	1	2	1	1	3	1	2	17.15	9.93	7.06	1.19	2.63	3.65	74.34	24	2	19.278
1	66	20.9163	83.5	120.67	77.67	1	1	1	2	2	2	2	1	2	15.55	5.62	4.26	1.16	1.74	1.97	91.88	24	2	21.46
1	79	24.0383	89.9	157.33	72.67	1	1	1	2	1	0	2	1	4	16.13	5.21	5.51	1.16	1.26	3.42	86.87	24	2	28.884
1	58	19.7134	75.3	157	98.67	1	1	1	1	2	2	2	2	2	15.06	5.27	6.15	1.14	3.07	2.1	106.08	24	2	11.742
1	66	18.6252	75.4	142	86	1	1	1	1	1	1	2	1	2	21.85	4.99	2.67	1.13	1.17	1.07	16.3	24	2	11.752
1	62	24.4062	84	107	72	1	1	1	2	2	0	2	3	2	21.17	5.61	4.06	1.13	1.11	2.36	91.96	24	2	21.47
1	73	23.084	84.3	130.33	80	1	1	1	2	1	0	2	1	2	20.78	6.83	4.3	1.12	1.69	2.18	58.35	24	2	21.616
1	67	24.7087	90	163	105	1	1	1	2	1	0	3	1	2	17.52	6.06	4.3	1.12	1.4	2.27	90.73	24	2	28
1	55	20.9191	80.8	127	94	1	1	1	1	2	0	2	2	2	32.83	5	5.15	1.11	1.78	2.68	99.83	24	2	17.538
1	69	20.1889	73.1	147.67	99.33	1	1	1	1	0	0	3	1	4	50.52	5.79	5.48	1.1	1.75	3.04	69.2	24	2	8.91
1	69	23.0006	90	136.67	77	1	1	1	2	2	2	2	2	2	13.53	5.59	5.04	1.1	1.61	2.79	93.77	24	2	27.5
1	72	22.9781	88.1	177	87	2	1	1	1	1	1	1	1	4	15.48	7.75	3.94	1.09	1.1	2.13	88.59	24	2	25.179
1	70	21.2515	68.3	115	77.33	1	1	1	2	2	2	2	1	2	11.15	5.74	4.83	1.09	1.71	2.27	61.66	24	2	3.597
1	71	19.5363	70.9	139.33	84	1	1	1	2	1	2	2	2	2	12.97	6.78	3.62	1.08	1.56	1.57	88.22	24	2	6.372
1	65	21.0305	77.8	163	96.67	1	1	1	2	2	2	1	3	2	22.16	4.69	6.54	1.07	2.51	3.4	73	24	2	13.696
1	71	19.983	73.7	168.67	86.67	1	1	1	2	2	2	2	2	2	18.81	6.1	4.83	1.06	1.52	2.77	96.16	24	2	9.222
1	66	22.6176	83	120	76.33	1	1	1	2	2	1	2	3	2	16.24	5.21	4.96	1.06	1.63	2.88	69.79	24	2	19.08
1	69	22.4639	79.7	131.67	81.67	1	1	1	2	1	0	2	1	2	13.41	5.04	4.37	1.05	1.1	1.9	81.32	24	2	15.435
1	79	23.4175	89.2	152.33	82.33	1	1	1	2	1	1	2	1	4	33.09	5.71	4.2	1.05	1.45	2.11	71.66	24	2	25.41
1	56	23.4274	84	130.33	86.33	1	1	1	2	0	0	1	1	2	18.3	5.64	4.97	1.03	1.22	3.13	100.28	24	2	19.57
1	68	19.7136	68	128.67	73	1	1	1	1	2	2	1	1	2	12.24	5.24	4.22	1.02	1.61	1.9	97.54	24	2	3.06
1	74	18.8616	80.7	171.33	86	1	1	1	1	2	2	2	2	2	19.34	5.91	4.3	1	2.15	1.79	84.09	24	2	15.7
1	61	20.8946	73.8	142.67	95.67	1	1	1	1	1	1	3	3	2	11.45	5.52	4.81	1	1.57	2.52	102.46	24	2	8.8
1	55	21.0579	77	125.67	84.67	1	1	1	2	2	0	2	2	2	45.94	5.41	5.02	0.99	1.18	3.25	102.2	24	2	11.88
1	54	24.8585	84.7	159.33	103	1	1	1	2	0	2	2	2	2	11.26	5.16	3.47	0.94	1.46	1.56	97.28	24	2	18.518
1	73	19.1933	77.1	133	78.67	1	1	1	2	0	0	3	3	2	24.64	5.14	3.82	0.93	1.28	1.41	87.47	24	2	11.253
1	82	23.3162	92.5	126.67	80.33	2	1	1	2	2	2	1	1	4	15.26	10.58	3.29	0.93	1.17	1.59	81.21	24	2	25.575
1	66	23.5886	90.8	129.67	83.67	2	1	1	2	0	0	3	2	2	13.91	7.43	4.38	0.92	1.25	2.43	101.72	24	2	23.736
1	77	20.1348	69.8	154.33	94.33	1	1	1	2	2	0	2	1	2	13.47	4.73	2.96	0.9	1.19	1.33	89.78	24	2	4.32
1	55	18.833	77.6	132.33	91	1	1	1	1	2	1	1	1	2	15.89	5.47	4	0.89	1.36	2.09	104.11	24	2	11.214
1	69	19.7924	81	155.33	87.33	1	1	1	2	2	0	2	2	2	14.47	5.33	4.68	0.89	2.04	2.45	91	24	2	14.24
1	66	21.7916	75.9	184	99.33	1	1	1	1	1	2	2	2	2	12.22	5.73	6.44	0.88	2.62	3.12	103.22	24	2	9.592
1	67	21.271	76.8	140.67	99.67	1	1	1	1	2	0	1	2	2	20.75	5.2	4.87	0.87	1.47	2.87	82.47	24	2	10.266
1	73	21.583	75.6	161.33	93.67	1	1	1	1	1	0	2	2	2	20.13	5.41	3.9	0.87	1.92	1.5	48.43	24	2	9.222
1	71	20.2235	71.4	161.33	112	1	1	1	2	2	0	3	2	2	68.32	6.59	3.96	0.86	1.18	2.23	85.88	24	2	5.504
1	82	21.6141	75.4	191	78.67	1	1	1	2	2	1	3	3	2	27.32	5.23	4.11	0.86	1.46	1.95	39.34	24	2	8.944
1	82	19.413	75.5	157	75.67	1	1	1	1	2	0	2	2	2	18.27	6.11	3.78	0.85	1.04	2.31	75.31	24	2	8.925
1	67	19.8641	74.2	158.67	94.33	1	1	1	1	2	2	1	1	2	11.77	5.44	3.28	0.84	1.73	2.57	91.24	24	2	7.728
1	75	21.6256	79	132.67	72.33	1	1	1	2	1	2	2	2	2	12.16	6.53	3.42	0.84	1.6	1.89	103.36	24	2	11.76
1	66	20.371	70	137	77	1	1	1	2	2	0	1	2	4	12.9	5.56	5.59	0.81	1.93	3.06	90.87	24	2	4.05
1	69	19.6917	73.3	197	82.67	1	1	1	2	2	2	2	3	2	10.83	5.14	4.3	0.8	1.88	1.96	80.17	24	2	6.64
1	73	19.3943	73.1	145.67	88.33	1	1	1	1	2	2	3	1	2	13.56	5.01	4.99	0.8	1.72	2.5	96.15	24	2	6.48
1	68	24.2169	82.6	149	92.33	1	1	2	2	1	0	2	2	2	17.56	5.3	4.11	0.79	1.5	2.21	64.76	24	2	13.904
1	61	24.5059	84	117.33	76.33	1	1	2	2	1	0	3	3	2	12.39	5.44	3.27	0.78	1.18	2.02	103.15	24	2	14.82
1	64	21.6653	83.4	140	67.33	1	1	1	2	2	1	3	2	2	21.76	4.65	2.68	0.77	0.98	1.58	44.27	24	2	14.168
1	73	20.977	74.5	158.33	83.33	1	1	2	1	1	2	2	2	2	23.05	4.67	5.7	0.77	2.05	3.08	86.51	24	2	7.315
1	63	24.77	91.8	133	95	1	1	2	2	1	2	1	3	2	11.82	5.34	3.53	0.75	1.08	1.95	94.37	24	2	20.1
1	58	20.0474	76	146.33	91.67	1	1	1	1	2	2	2	2	2	14.11	4.68	3.14	0.75	0.96	2.39	101.94	24	2	8.25
1	70	21.2074	82.8	117.67	77.33	1	1	1	2	2	1	2	1	4	22.79	5.71	3.83	0.7	1.13	2.28	87.87	24	2	12.46
1	53	24.3057	82.5	142	80.67	1	1	1	1	2	0	3	1	2	10.25	4.85	3.8	0.7	1.04	2.08	93.68	24	2	12.25
1	78	19.2234	77.2	129.33	83.67	1	1	2	2	1	1	3	1	2	28.44	4.9	3.73	0.67	1.44	1.76	84.45	24	2	8.174
1	70	20.7784	74.1	175.67	120.67	1	1	1	1	0	2	2	1	2	10.23	6.71	4.29	0.66	1.52	2.54	91.43	24	2	6.006
1	60	23.696	86.5	116.33	82	1	1	1	1	2	2	2	2	2	12.7	5.6	4.64	0.65	2.13	2.5	108.48	24	2	13.975
1	65	20.8904	76	146.67	87	1	1	1	1	2	2	2	3	4	16.74	5.37	5.21	0.65	2.19	2.41	99.62	24	2	7.15
1	63	19.5473	71.7	140.33	92	1	1	1	1	2	1	2	3	2	13.71	5.53	5.21	0.65	2.56	2.18	95.47	24	2	4.355
1	60	23.1261	86.5	133.33	66.67	1	1	1	1	2	1	3	1	2	11.51	5.39	3.45	0.64	1.44	1.64	101.82	24	2	13.76
1	64	23.5133	78.6	139.67	77.67	2	1	1	2	0	2	2	2	2	22.27	7.41	4.3	0.6	1.85	2	85.46	24	2	8.16
1	78	21.9556	85.2	111.33	70.67	1	1	1	2	0	2	2	1	2	20.54	5.71	5.01	0.58	2.44	2.16	86.43	24	2	11.716
1	71	22.7986	85	138.33	82.33	1	1	1	2	2	0	2	1	2	16.18	5.17	4.82	0.58	1.72	2.57	80.19	24	2	11.6
1	60	24.5311	85.8	195	129.67	1	1	1	1	2	2	2	3	2	13.1	6.81	5.6	5.99	1.08	3.36	96.38	25	2	124.592
1	64	24.5625	85.7	152.67	95.33	2	1	1	2	1	2	2	1	2	18.43	7.1	6.41	4.31	1.26	4.08	84.23	25	2	89.217
1	53	20.9902	82.1	118	85.67	2	1	1	2	1	0	3	1	2	10.29	6.33	5.72	3.64	1.19	3.76	113.95	25	2	62.244
1	74	24.645	84.7	121.67	73.67	1	1	1	2	1	2	2	1	2	19.26	6.41	5.23	2.83	1.24	3.26	84.09	25	2	55.751
1	66	22.0495	87.5	156.67	91	1	1	1	1	2	0	2	2	2	20.07	5.38	5	2.74	1.05	2.4	76.41	25	2	61.65
1	68	20.4441	77.6	150	97.33	1	1	1	2	0	1	2	1	2	17.45	5.46	5.14	2.65	1.57	2.86	70.57	25	2	33.39
1	80	18.9102	71.9	159	84.67	1	1	1	1	2	1	2	1	2	23.47	5.38	4.51	2.44	1.35	2.57	60.97	25	2	16.836
1	61	19.662	74.5	140	85	1	1	1	2	2	0	2	2	2	17.29	5.62	4.53	2.17	1.15	2.65	93.6	25	2	20.615
1	60	20.4187	71.4	159	102.33	1	1	1	2	1	0	3	1	2	15.94	5.82	5.14	2.16	1.81	2.5	95.3	25	2	13.824
1	68	24.3141	88	144	88	1	1	1	1	2	1	2	3	2	15.93	5.81	4.82	2.15	1.09	2.95	87.71	25	2	49.45
1	71	24.079	85.3	146	93	2	1	1	1	2	2	2	2	2	17.24	8.66	3.63	2.06	0.98	2	83.79	25	2	41.818
1	76	24.2566	95.8	147.33	75.33	1	1	1	1	0	2	2	1	2	20.43	6.18	4.33	2.04	1.08	2.6	78.55	25	2	62.832
1	73	22.7819	81.1	154	69	1	1	1	2	2	0	2	1	2	17.25	5.92	5.15	2.03	1.37	3.23	80.22	25	2	32.683
1	74	18.9981	77.5	154	95.67	1	1	2	2	1	2	3	2	2	18.27	6.76	6.82	1.99	1.97	4.16	62.09	25	2	24.875
1	64	20.4797	88.9	108.67	76.33	1	1	1	2	2	2	2	1	2	48.34	5.91	2.54	1.98	1.18	1.13	85.46	25	2	47.322
1	64	19.5213	71.5	181.33	104.33	1	1	1	2	2	0	2	2	2	14.88	5.15	5.39	1.98	1.58	2.89	79.62	25	2	12.87
1	84	19.2513	73.1	172.33	85	1	1	1	1	2	0	2	1	4	17.57	5.66	5.37	1.92	1.15	3.27	73.19	25	2	15.552
1	74	19.5951	70	144	80	2	1	1	2	0	0	2	2	4	12.8	16.3	6.28	1.85	2.16	3.56	91.69	25	2	9.25
1	66	24.2727	95.3	143.67	79.67	1	1	1	2	2	2	2	1	2	13.22	6.17	5.62	1.81	1.41	3.34	104.8	25	2	54.843
1	66	22.6744	82.9	119	66.67	1	1	1	2	2	2	2	1	2	15.82	5.4	6.17	1.74	1.6	3.99	80.72	25	2	31.146
1	70	20.8904	72.2	139.67	80.67	1	1	1	2	2	0	2	1	4	22.98	6.84	3.68	1.71	0.98	2.14	68.71	25	2	12.312
1	69	18.6144	75.1	145.33	76.33	1	1	1	2	2	0	2	2	2	24.63	4.37	5.18	1.71	1.83	2.93	92.63	25	2	17.271
1	75	24.8176	98.4	187.33	115.67	1	1	1	2	0	1	2	1	2	17.63	5.88	6.02	1.7	1.65	3.71	83.94	25	2	56.78
1	56	21.9982	82	142.33	99.33	1	1	1	2	0	0	2	2	4	16.35	6.84	4.68	1.69	0.86	2.28	109.12	25	2	28.73
1	53	22.0018	80.6	136.33	91.33	1	1	1	2	0	2	2	3	2	18.55	6.6	5.03	1.69	2.37	2.34	82.6	25	2	26.364
1	63	21.0836	73.6	213.33	94.67	1	1	1	1	2	2	2	3	2	12.85	5.72	5.72	1.67	2.11	2.89	97.21	25	2	14.362
1	65	24.3621	87	128	92	1	1	1	2	2	0	2	3	2	20.52	5.77	6.02	1.62	1.47	3.76	89.57	25	2	35.64
1	50	18.5022	69.4	153.33	97.33	1	1	1	2	2	2	3	2	2	48.84	5.22	6.05	1.6	1.47	3.91	70.96	25	2	7.04
1	62	22.9058	87.1	124.33	91	2	1	1	2	2	2	1	3	2	18.07	7.81	5.85	1.57	1.83	3.52	93.97	25	2	34.697
1	72	22.1953	88.1	143.67	75.67	1	1	1	1	2	1	3	1	2	15.82	5.66	6.3	1.55	1.44	3.93	74.25	25	2	35.805
1	52	19.8531	80.9	142.67	89	2	1	1	1	2	2	3	3	2	12.66	7.04	6.08	1.52	1.71	3.54	105.67	25	2	24.168
1	65	22.0081	83.5	165.33	96	1	1	1	2	2	0	2	1	2	119.95	5.27	5.82	1.51	1.41	3.5	90.04	25	2	27.935
1	63	20.4688	73	106	68.33	1	1	1	2	2	1	2	1	2	20.44	5.25	4.5	1.48	0.98	2.79	48.67	25	2	11.84
1	73	24.1413	84	140.33	84.67	1	1	2	2	0	1	1	1	2	16.96	5.5	3.31	1.47	1.23	1.87	59.01	25	2	27.93
1	75	22.1986	79.5	138.33	81	1	1	1	2	1	0	2	1	2	12.38	5.17	4.85	1.46	1.17	3.2	83.5	25	2	21.17
1	59	22.814	93.6	157.67	95.33	1	1	1	1	2	0	2	1	2	16.34	5.9	5.2	1.42	1.37	3.25	58.44	25	2	40.612
1	75	20.0861	77.3	149.67	92	1	1	1	1	1	1	2	1	2	20.87	6.27	6.8	1.38	2.01	4.19	86.74	25	2	16.974
1	56	24.0424	82.4	161.67	107	1	1	1	2	2	2	2	3	2	14.92	6.02	5.3	1.36	2.04	2.76	100.28	25	2	23.664
1	74	23.1982	87	141.33	95.67	1	1	2	1	2	0	2	3	2	12.69	5.16	4.12	1.34	1.57	2.29	86.86	25	2	29.48
1	68	20.6641	83.9	142.67	76.67	1	1	1	1	1	1	2	3	2	14.34	5.49	5.25	1.34	1.44	3.09	98.2	25	2	25.326
1	67	19.649	64.9	141	92	1	1	2	1	2	0	2	3	2	18.12	5.34	5.48	1.34	1.7	3.13	94.51	25	2	-0.134
1	78	20.8946	78.3	165.67	85	1	1	1	1	1	2	2	1	4	70.28	5.05	4.34	1.32	0.96	2.71	79.77	25	2	17.556
1	71	21.5089	81.3	154	91.33	2	1	1	1	0	0	2	1	4	17.79	7.12	6.09	1.3	1.99	3.17	79.05	25	2	21.19
1	71	18.5317	69.7	142.33	90	1	1	1	2	0	1	3	1	2	13.7	6.31	4.96	1.29	1.63	2.8	93.64	25	2	6.063
1	64	24.974	83.7	144.33	101.33	1	1	1	2	2	1	2	1	2	19.71	5.25	4.36	1.28	1.25	2.55	92.66	25	2	23.936
1	54	22.972	85.3	137	92.67	1	1	1	2	1	2	2	3	2	14.25	5.63	6.08	1.27	1.52	3.72	80.95	25	2	25.781
1	65	22.8637	83	162.33	93	1	1	1	2	2	2	3	1	2	18.32	5.65	5.23	1.26	1.64	2.75	95.27	25	2	22.68
1	55	22.6678	90.6	135	90	1	1	1	2	2	0	3	1	4	23.55	6.55	6.31	1.25	1.38	3.01	105.46	25	2	32
1	70	22.9528	80	182.33	81.33	1	1	1	2	1	1	2	2	2	47.32	6.21	4.39	1.25	1.25	2.53	62.38	25	2	18.75
1	64	23.5553	82.5	139.33	77.33	1	1	1	2	1	1	3	1	2	18.86	6.63	5.79	1.22	1.56	3.3	92.66	25	2	21.35
1	54	24.0556	91.1	161.33	110	1	1	1	2	2	2	2	2	2	12.88	5.87	4.35	1.21	1.28	2.5	99.41	25	2	31.581
1	63	23.2389	81.8	153.33	91.33	1	1	1	1	2	2	2	3	2	24.46	5.52	5.93	1.17	1.37	3.68	53.49	25	2	19.656
1	50	24.5396	87.9	133	86.67	1	1	1	2	0	0	2	3	2	10.7	5.42	5.59	1.16	1.46	3.51	101.12	25	2	26.564
1	77	21.4877	76.6	145.67	91	1	1	1	1	1	0	2	1	2	11.46	5.21	4.11	1.16	1.46	2.38	73.68	25	2	13.456
1	64	22.6083	77.4	130	92.67	1	1	1	2	0	0	1	2	2	14.02	6.88	5.24	1.16	2.29	2.56	99	25	2	14.384
1	50	24.8364	87.2	160.33	95.67	2	1	1	1	0	0	2	3	2	10.97	7.62	5.19	1.14	1.31	3.13	112.21	25	2	25.308
1	83	23.3924	88.5	175.67	90	1	1	1	2	1	2	1	1	2	20.64	5.3	4.61	1.14	1.17	2.63	80.2	25	2	26.79
1	74	20.8651	74.3	119	77.33	1	1	1	2	0	2	2	1	2	27.18	4.83	5.14	1.12	2.36	2.22	87.35	25	2	10.416
1	72	23.2244	92	129	63	1	1	1	1	1	2	2	2	4	23.63	5.03	4.31	1.12	1.22	2.54	83.2	25	2	30.24
1	70	23.5409	87.5	129.67	82.67	1	1	1	2	1	2	2	1	2	22.58	5.99	4.43	1.11	1.33	2.67	86.48	25	2	24.975
1	77	22.1852	84.5	149.33	82	1	1	1	1	2	2	2	1	4	44.31	5.61	5.42	1.11	1.26	3.3	53.14	25	2	21.645
1	60	24.0519	89.1	159.33	89.33	1	1	2	1	2	2	3	3	2	11.04	6	5.34	1.1	1.31	3.15	98.67	25	2	26.51
1	65	23.4869	85.3	140.33	78	1	1	1	2	0	0	2	1	2	19.18	5.52	4.15	1.08	1.22	2.37	93.06	25	2	21.924
1	74	24.5373	84.3	147.33	97.67	1	1	2	1	1	1	2	1	2	19.32	6.87	5.4	1.08	2.07	2.69	87.35	25	2	20.844
1	71	21.2741	79.3	134.67	64.33	1	1	1	2	2	1	2	2	2	14.66	5.66	3.49	1.08	1.52	1.95	85.06	25	2	15.444
1	54	19.7898	69.1	163.33	111.33	1	1	1	2	2	2	3	3	2	18.17	5.72	4.28	1.06	1.83	1.98	105.52	25	2	4.346
1	70	19.7733	70.4	165.33	80.33	1	1	1	2	1	0	3	2	2	25.06	5.59	4.93	1.06	1.52	3.19	93.11	25	2	5.724
1	69	20.6751	82.1	150.67	83.33	1	1	1	2	2	2	2	1	4	12.87	5.12	4.53	1.04	1.45	2.53	98.19	25	2	17.784
1	77	22.6478	86.5	144	79	1	1	1	2	0	0	1	1	2	15.59	5.51	2.98	1.04	1.13	1.68	83.2	25	2	22.36
1	71	24.8872	92.2	121.33	62.67	1	1	2	2	2	0	2	2	2	12.65	5.62	1.95	1.03	1.07	0.98	90.79	25	2	28.016
1	48	23.0807	84.3	133.33	92.67	1	1	1	2	0	0	2	3	2	17	6.03	2.78	1.02	0.79	2.95	102.55	25	2	19.686
1	67	22.882	83.5	125.67	88.67	1	1	1	2	2	1	2	1	2	14.09	5.13	4.9	1.01	1.12	3.02	92.29	25	2	18.685
1	55	20.7887	71.7	129.33	93	1	1	1	2	2	2	1	3	2	15.52	5.44	5.5	0.96	2.06	2.94	100.4	25	2	6.432
1	63	24.9726	85	143.67	94	1	1	1	1	2	0	2	2	2	13.38	4.92	3.88	0.95	1.13	2.25	99.7	25	2	19
1	66	19.8992	69.6	160	81.33	1	1	1	1	2	0	3	3	2	12.73	5.67	5.96	0.94	1.44	2.72	96.37	25	2	4.324
1	46	24.3051	90.7	141.33	105.67	1	1	1	1	0	0	3	1	2	12.07	5.15	4.85	0.94	1.19	2.96	107.58	25	2	24.158
1	62	21.6497	82.1	168	103.33	1	1	1	1	1	1	2	2	2	15.31	5.44	4.23	0.93	1.33	2.39	81.87	25	2	15.903
1	53	19.5524	72.5	140.33	101.33	1	1	1	1	2	0	3	1	1	29.96	4.18	4.99	0.93	1.8	2.5	37.47	25	2	6.975
1	62	19.8767	69.6	140.33	89	1	1	1	2	1	0	2	1	2	12.27	5.19	5.09	0.91	1.6	1.92	99.12	25	2	4.186
1	64	24.2391	87.2	163.33	99.67	1	1	1	1	1	2	2	2	2	11.17	5.45	3.91	0.91	1.16	2.11	93.18	25	2	20.202
1	65	20.4657	74.2	146.67	86	1	1	1	1	2	0	3	3	2	29.18	5	5.17	0.9	2.03	2.51	99.62	25	2	8.28
1	74	19.2261	79.2	152	74.67	1	1	1	1	2	0	2	3	2	20.64	5.39	5.2	0.89	1.47	3.19	84.09	25	2	12.638
1	72	20.5825	81.2	157	88.67	1	1	1	2	2	2	1	1	2	24.58	5.7	4.15	0.89	1.38	2.3	87.12	25	2	14.418
1	58	23.4382	84	131.33	89.67	1	1	1	1	2	1	3	1	1	15.58	5.16	4.7	0.87	1.41	2.71	101.94	25	2	16.53
1	84	19.4347	72.3	148	91	1	1	1	1	0	0	2	1	2	24.19	5.36	4.9	0.86	1.77	2.58	63.88	25	2	6.278
1	84	23.2815	88.3	179.67	104.67	1	1	1	2	0	0	2	1	2	26.21	6.44	4.03	0.85	1.63	2.04	35.45	25	2	19.805
1	69	22.3467	83.4	165.67	106.33	2	1	1	1	0	2	1	1	2	18.33	7.29	4.78	0.84	1.51	2.6	72.85	25	2	15.456
1	85	20.1847	75.2	121.33	68	1	1	1	1	0	0	3	3	2	24.38	5.25	3.57	0.84	1.03	2.04	79.51	25	2	8.568
1	69	20.2706	80.5	143.33	83.67	2	1	1	1	1	2	1	3	2	14.15	11.91	5.37	0.84	1.6	3.22	102.62	25	2	13.02
1	68	19.5819	68.6	143.67	90.67	1	1	1	1	2	0	3	3	2	14.59	6.06	5.35	0.83	1.63	2.07	77.42	25	2	2.988
1	56	21.8656	77.4	181	115.67	1	1	1	2	0	2	2	2	2	14.49	5.07	4.73	0.82	1.42	2.59	95.92	25	2	10.168
1	68	21.3626	71.6	161.33	90	1	1	1	2	2	0	2	2	2	19.81	6.61	4.83	0.81	1.56	2.64	76.37	25	2	5.346
1	66	20.4373	70.5	142	93.33	1	1	1	2	2	0	2	3	2	13.16	4.85	4.07	0.81	1.57	2.9	104	25	2	4.455
1	70	19.9121	75.2	141	92.33	1	1	1	1	1	1	3	1	2	29.59	6.56	6.62	0.8	1.79	2.91	55.82	25	2	8.16
1	84	19.9463	70.8	139	79	1	1	1	2	2	0	2	1	4	24.26	5.15	4.99	0.8	1.57	2.41	54.62	25	2	4.64
1	68	19.0332	77.3	145	85.67	1	1	1	2	2	1	2	1	2	21.27	4.75	3.23	0.78	1.11	2.16	76.37	25	2	9.594
1	67	18.75	67.6	166	90	1	1	1	1	1	2	2	1	2	17.88	5.78	4.99	0.76	2.6	2	86.18	25	2	1.976
1	68	23.7979	79.8	130	88	1	1	2	2	1	0	2	2	4	15.73	5.86	3.6	0.74	1.85	1.29	93.28	25	2	10.952
1	69	23.0547	87.3	166.33	95.67	1	1	1	2	2	2	3	2	2	17.54	5.79	3.59	0.74	1.67	1.95	76.87	25	2	16.502
1	64	23.538	87.2	138	99.33	1	1	1	2	2	2	2	2	2	14.94	5.25	4.58	0.73	1.95	2.18	96.53	25	2	16.206
1	61	18.5178	67.5	134.67	79.33	1	1	1	2	1	2	3	3	2	13.05	5.47	3.96	0.73	1.56	1.68	109.4	25	2	1.825
1	67	21.8195	81	133.33	74.33	2	1	1	2	1	1	3	1	2	24.17	5	5.02	0.72	1.82	2.46	92.29	25	2	11.52
1	55	19.836	73	160.67	115.67	1	1	1	2	2	1	2	1	2	40.8	4.81	2.91	0.7	0.83	2.96	110.69	25	2	5.6
1	54	20.252	70.2	132.33	96.33	1	1	1	1	1	2	3	3	2	12.06	5.19	4.1	0.69	1.85	1.76	104.19	25	2	3.588
1	64	20.7758	73	134	86.33	1	1	1	2	1	2	3	3	2	16.55	5.49	5.92	0.68	2.53	2.9	103.16	25	2	5.44
1	64	19.5196	74.8	153.67	104.33	1	1	1	1	2	2	2	3	2	13.11	5.04	5.1	0.67	1.92	2.77	83.03	25	2	6.566
1	61	22.8123	89.1	163.67	117.67	1	1	1	1	1	0	2	3	2	21.54	5.12	5.7	0.67	1.55	3.28	99.82	25	2	16.147
1	61	23.937	67.2	117.67	81.33	2	1	1	2	1	2	2	2	2	16.17	6.37	5.3	0.67	2.54	2.27	88.57	25	2	1.474
1	70	22.714	71.1	171.33	77.67	2	1	1	2	0	1	2	1	2	21.51	7.17	4.72	0.66	2.3	2.1	12.39	25	2	4.026
1	65	22.7536	76.6	207.67	92.33	1	1	1	2	1	2	2	3	2	15.62	6.35	4.77	0.65	2.19	2.18	92.01	25	2	7.54
1	77	24.3213	89.6	122	78.67	1	1	1	2	1	0	1	1	2	18.45	5.47	3.05	0.65	0.94	1.71	61.52	25	2	15.99
1	60	21.2343	78.4	142.67	77	1	1	1	1	2	0	2	2	2	17.59	5.62	4.41	0.64	1.61	2.71	94.26	25	2	8.576
1	71	21.3554	89.1	143.33	71.67	1	1	1	2	2	2	2	1	4	12.72	5.91	5.26	0.64	1.53	3.06	90.79	25	2	15.424
1	68	23.0355	81.1	165.67	84.33	1	1	1	1	0	0	2	1	4	13.71	6.03	5.36	0.6	1.78	3.24	94.43	25	2	9.66
1	65	18.7436	76	140.33	86	1	1	1	1	2	2	1	3	2	11.45	6.62	3.74	0.6	2.21	1.56	98.31	25	2	6.6
1	68	21.9968	79.2	136.33	85	2	1	1	2	2	2	2	3	2	13.87	7.84	4.33	0.59	1.73	2.32	92.18	25	2	8.378
1	70	19.1476	76.2	140.33	88	1	1	1	1	2	0	2	1	2	15.37	6.64	3.73	0.59	1.58	1.65	50.43	25	2	6.608
1	67	18.9513	70.5	137	82.67	1	1	1	1	1	2	2	1	2	11.68	5.33	3.93	0.58	1.8	2.07	96.93	25	2	3.19
1	67	23.3011	60.2	147.33	90.33	1	1	1	1	1	0	2	2	2	14.16	5.11	3.64	0.53	1.74	1.42	40.59	25	2	-2.544
1	66	21.5512	80.4	146.33	93	2	1	1	2	1	2	3	1	4	27.85	7.84	4.89	12.04	1.1	2.71	59.95	26	2	185.416
1	64	19.9755	76.2	181	112	1	1	1	1	2	2	2	2	2	10.59	5.79	4.82	4.7	1.06	2.96	107.98	26	2	52.64
1	58	24.7768	94.4	147.67	97.33	1	1	1	1	0	0	2	1	2	25.31	4.89	4.5	4.06	0.97	2.55	89.14	26	2	119.364
1	69	20.0328	77.4	108	56.33	1	1	1	2	2	0	2	2	2	13.07	5.16	4.05	3.8	0.92	2.46	90.48	26	2	47.12
1	48	23.4711	88.3	162	119	1	1	1	1	0	0	2	2	2	34.75	6.46	4.68	3.64	1.25	2.56	100.94	26	2	84.812
1	60	23.3886	83.1	117.33	79	1	1	1	2	2	2	2	1	2	17.68	5	5.01	3.44	1.2	3.03	74.65	26	2	62.264
1	38	21.1754	82	123.67	89	2	1	1	1	0	0	3	1	2	21.11	6.9	5.27	3.43	1.13	3.03	111.85	26	2	58.31
1	60	24.0055	81.3	151.33	94.67	2	1	1	2	2	2	2	2	2	15.96	7.21	5.23	3.21	1.12	3.65	91.89	26	2	52.323
1	71	24.152	86.3	149.33	96.67	1	1	1	1	1	2	2	1	2	17.88	5.9	7.43	3.19	1.66	4.67	69.99	26	2	67.947
1	67	23.7915	78.8	165	95.33	1	1	1	1	1	2	2	1	2	26.6	6.62	5.55	2.89	1.53	3.23	88.79	26	2	39.882
1	56	22.4876	85	159.33	102.33	2	1	1	2	2	1	2	1	2	13.52	8.56	6.16	2.73	1.51	4.04	100.88	26	2	54.6
1	66	23.1241	76.2	124.67	79.67	2	1	1	2	2	1	2	1	2	25.99	7.2	5.85	2.7	1.63	3.26	56.81	26	2	30.24
1	57	23.9158	88.6	171.33	106	1	1	1	1	1	2	3	1	4	13.9	5.44	5.81	2.59	1.31	3.82	95.76	26	2	61.124
1	70	24.8777	88.5	151	98	1	1	1	2	1	2	3	1	4	18.21	6.09	7.72	2.59	2.46	4.46	74.29	26	2	60.865
1	62	19.7383	80.3	164	99.33	1	1	1	2	2	2	2	1	2	24.93	5.85	5.19	2.57	2.08	2.37	94.5	26	2	39.321
1	55	21.7452	87.8	160.33	108.33	1	1	1	2	1	1	2	1	2	17.04	6.08	5.74	2.53	1.38	3.52	77.32	26	2	57.684
1	66	22.5689	86.8	119.33	85	1	1	1	2	1	2	2	3	2	22.37	5.51	5.6	2.46	1	3.67	92.94	26	2	53.628
1	84	21.0299	77.2	158.67	88.33	2	1	2	2	1	0	2	1	2	23.2	7.34	4.24	2.46	0.76	2.82	70.15	26	2	30.012
1	62	24.5098	89.1	137	85.33	2	1	1	2	2	1	2	1	2	23.67	8.69	4.04	2.32	1.3	2.26	79.65	26	2	55.912
1	77	24.1198	92.2	140	82.67	1	1	1	1	1	0	2	3	2	14.38	5.76	5.76	2.3	1.49	3.22	85.53	26	2	62.56
1	63	23.1757	82.8	137	89	1	1	1	1	1	1	2	1	2	16.65	5.57	5.28	2.27	1.45	3.19	81.3	26	2	40.406
1	72	21.2267	79.5	160.33	91.67	1	1	1	1	0	2	2	2	2	20.86	5.53	5.63	2.24	1.14	3.52	89.1	26	2	32.48
1	59	19.1113	84.2	142	88.67	1	1	1	1	2	0	2	3	2	11.95	5.79	2.7	2.15	0.98	3.06	98.77	26	2	41.28
1	47	20.5126	73	156	111	1	1	1	1	2	0	2	1	2	29.57	5.8	3.93	2.12	1.29	2.09	110.84	26	2	16.96
1	66	20.3516	75.4	122.67	94	2	1	1	1	2	0	2	1	2	13.28	7.36	4.96	2.04	1.24	2.97	81.87	26	2	21.216
1	62	22.5941	91.2	148.67	90	2	1	1	1	2	0	2	1	2	22.91	8.31	4.75	1.97	0.93	3.05	95.59	26	2	51.614
1	67	23.1364	87.4	144	85.67	1	1	1	2	2	0	2	1	2	11.54	6.05	5.55	1.95	1.3	3.33	66	26	2	43.68
1	75	21.442	82.8	151.67	82.67	1	1	1	2	1	2	3	1	4	22.38	5.19	5.26	1.91	1.78	2.79	83.94	26	2	33.998
1	64	23.5608	85.5	130.33	83.67	1	1	1	2	2	0	3	2	2	14.29	5.34	5.02	1.9	1.24	3.05	78.54	26	2	38.95
1	65	19.7306	76.8	143.33	101.67	1	1	1	1	2	2	2	1	2	19.81	5.49	4.83	1.87	2.3	1.96	92.53	26	2	22.066
1	65	21.4771	71.5	119	64	1	1	2	2	2	0	2	1	2	22.21	5.41	6.27	1.79	1.41	3.99	92.53	26	2	11.635
1	46	24.315	86.2	154.67	105.67	1	1	1	1	0	0	1	1	2	11.16	5.63	2.24	1.76	1.08	1.79	108.87	26	2	37.312
1	50	20.4679	89.1	127.67	95.33	1	1	1	1	2	2	2	3	2	10.93	5.4	4.26	1.75	1.31	2.31	118.19	26	2	42.175
1	60	23.6632	89.3	118.67	87.33	1	1	1	2	2	0	2	2	2	14.98	6.41	5.03	1.73	1.1	3.12	100.52	26	2	42.039
1	69	22.6723	86.5	142.33	96	1	1	1	1	2	1	1	1	2	16.24	5.26	4.46	1.71	1.17	2.76	84.98	26	2	36.765
1	64	22.3289	81.9	149.67	95.33	1	1	1	1	2	2	2	2	2	22.85	6.94	5.8	1.68	1.92	3.14	41.45	26	2	28.392
1	53	20.2225	76.2	122.67	79.33	2	1	1	2	2	1	2	1	2	10.37	7.65	6.23	1.64	2.94	2.76	9.9	26	2	18.368
1	70	22.8869	78.3	137.33	79.33	1	1	1	1	0	2	2	3	2	13.52	6.14	4.68	1.64	1.23	2.58	106.14	26	2	21.812
1	75	20.1051	81.1	147	90.67	1	1	1	1	2	0	3	3	2	16	5.18	5.9	1.62	1.54	3.41	33.01	26	2	26.082
1	65	20.7521	75.2	131.33	76.33	1	1	1	2	1	2	2	3	2	16.7	5.14	4	1.61	0.9	2.33	74.93	26	2	16.422
1	72	20.9489	85.5	176	82	1	1	1	2	1	1	2	1	2	24.42	6.52	6.56	1.56	1.77	4.21	73.25	26	2	31.98
1	67	24.3734	82.5	165	91.33	1	1	1	2	1	0	2	1	4	20.44	6.21	4.64	1.56	1.29	3.03	86.18	26	2	27.3
1	55	20.3889	78.6	138.33	89.67	1	1	1	2	2	2	3	3	2	15.58	6.03	6.48	1.56	1.39	4.14	105.46	26	2	21.216
1	66	21.3803	75.6	137	95.67	1	1	1	1	1	2	2	1	2	13.46	6.45	7.3	1.56	1.95	4.52	90.87	26	2	16.536
1	74	23.0752	86.5	173	89	1	1	1	1	1	1	2	1	2	14.53	6.14	5.89	1.55	1.36	3.75	71.27	26	2	33.325
1	65	24.0657	80.1	143.67	89.33	1	1	1	1	2	0	1	2	2	15.33	6.09	5.37	1.55	1.34	3.16	88.72	26	2	23.405
1	65	23.5853	88.5	146.33	90.67	1	1	1	2	2	2	1	1	2	19.87	5.68	4.54	1.53	1.65	2.45	90.52	26	2	35.955
1	83	20.2772	81.8	150	74	2	1	1	2	1	2	2	1	4	16.15	8.68	5.1	1.53	0.88	3.42	64.33	26	2	25.704
1	67	20.9248	73.8	154.67	84.67	1	1	1	1	2	2	2	3	2	31.45	4.88	6.23	1.52	1.65	3.77	54.68	26	2	13.376
1	61	19.6046	75.8	170	102.67	1	1	1	2	2	1	1	2	2	12.4	4.65	4.07	1.49	0.77	2.46	87.28	26	2	16.092
1	69	23.8796	92.1	186.33	100.67	2	1	1	1	1	0	2	1	2	58.06	6.58	5.76	1.48	1.85	3.12	87.55	26	2	40.108
1	66	19.3009	75.7	188.67	99	1	1	1	2	1	2	2	2	2	20.77	5.57	4.28	1.48	1.78	1.84	84.26	26	2	15.836
1	66	20.5602	76.2	136.33	87.67	1	1	1	1	0	2	2	3	2	16.06	4.74	5.07	1.47	1.95	2.73	78.51	26	2	16.464
1	66	24.5173	90.6	112.33	73.67	1	1	1	2	2	1	2	3	2	19.31	6.03	4.27	1.47	1.41	2.36	86.79	26	2	37.632
1	89	21.2353	74.2	175.33	94.67	1	1	1	2	2	2	1	1	4	48.7	5.55	4.69	1.47	1.57	2.34	55.88	26	2	13.524
1	80	18.6623	69.6	161.67	94.33	1	1	2	1	2	0	3	2	2	20.44	4.76	4.8	1.46	1.36	2.52	51.49	26	2	6.716
1	73	22.3942	82.4	142.67	80	2	1	1	1	2	1	3	1	2	12.54	7.23	4.81	1.44	1.53	3.01	81.41	26	2	25.056
1	56	23.9288	88.7	154	100.33	1	1	1	2	2	2	1	1	2	17.02	5.21	6.82	1.42	2.04	4.22	100.28	26	2	33.654
1	76	18.9381	73	140	83	1	1	1	2	1	1	3	1	2	22.54	5.45	4.13	1.42	1.23	2.32	85.17	26	2	11.36
1	73	23.0056	89.2	155	89.67	2	1	1	1	1	2	2	3	2	12.73	16.29	5.51	1.42	1.48	3.18	99.01	26	2	34.364
1	64	23.243	84.7	146	99	1	1	1	2	2	0	2	1	2	13.11	5.07	3.19	1.41	0.7	2.12	99.65	26	2	27.777
1	70	24.5319	85.2	150.67	103.33	1	1	1	1	1	0	1	1	2	14.07	4.21	3.7	1.4	1.13	2.09	98.19	26	2	28.28
1	62	23.7228	87.2	119	80	1	1	1	2	2	0	1	1	2	13.98	5.9	5.63	1.38	1.93	3.15	84.21	26	2	30.636
1	68	21.3189	83.1	160.33	85	1	1	1	2	2	2	2	1	2	25.49	6.08	5.07	1.37	1.42	3.35	87.71	26	2	24.797
1	59	23.4668	85.1	162	103	1	1	1	1	0	0	2	2	2	18.88	6.01	5.28	1.36	1.56	3.16	88.51	26	2	27.336
1	53	22.3524	89	148.33	100.33	1	1	1	2	0	0	3	1	2	12.63	4.93	4.14	1.36	1.28	2.23	95.08	26	2	32.64
1	67	20.3376	75.8	111.33	74.67	2	1	1	2	2	2	2	3	2	19.55	9.11	5.58	1.36	1.86	2.61	65.22	26	2	14.688
1	69	22.4873	76.8	135	91.33	1	1	1	1	2	2	2	3	2	52.62	5.37	6.16	1.36	1.85	3.51	66.67	26	2	16.048
1	63	21.1507	78	135.67	90.67	1	1	1	2	2	2	2	3	2	13.02	5.14	4.09	1.32	1.48	1.88	94.37	26	2	17.16
1	76	20.1882	75.9	151.67	95.33	1	1	1	2	1	2	2	1	2	40.32	5.36	5.28	1.29	1.54	2.08	59.8	26	2	14.061
1	81	19.5821	72.5	156	92.67	1	1	1	1	0	0	2	1	4	14.3	5.37	5.29	1.28	1.21	3.01	71.64	26	2	9.6
1	67	23.346	83.6	154.33	99.33	1	1	1	2	0	2	2	1	2	12.17	6.37	5.4	1.24	1.61	3.07	70.18	26	2	23.064
1	64	18.6187	68.5	171.33	100.67	1	1	1	1	2	2	3	2	2	23.91	5.32	5.11	1.24	1.94	2.78	62.86	26	2	4.34
1	72	20.1506	80.6	136	81	1	1	1	2	0	0	2	1	2	16.88	6.41	4.23	1.23	1.29	2.43	69.5	26	2	19.188
1	67	20.382	74.2	156	100	1	1	1	1	1	0	3	3	2	18.25	4.92	4.33	1.22	1.39	2.17	91.24	26	2	11.224
1	53	20.7112	80.2	165.33	110.33	1	1	1	1	0	2	2	3	2	10.73	5.25	5.04	1.21	1.84	2.54	106.95	26	2	18.392
1	63	21.0715	85.6	134	88.33	1	1	1	2	2	2	2	1	2	19.91	5.95	5.6	1.18	1.63	3.83	78.03	26	2	24.308
1	67	18.7121	70.6	148.33	86	1	1	1	1	2	2	2	3	2	12.17	6.52	5.27	1.15	1.25	3.24	86.18	26	2	6.44
1	65	24.3617	84.6	160.33	89.33	1	1	1	2	0	0	2	1	4	42.06	5.15	4.83	1.13	1.62	2.65	68.57	26	2	22.148
1	64	23.6143	86	184	90.67	1	1	1	1	0	0	2	2	2	12.59	5.79	4.75	1.11	1.21	3	99.65	26	2	23.31
1	53	22.0472	79.3	171	110	2	1	1	2	1	2	2	1	2	24.39	5.29	3.81	1.11	1.36	1.96	27.8	26	2	15.873
1	68	22.5135	86.3	136	104.33	1	1	1	2	2	1	2	1	2	19.56	6	4.77	1.1	1.62	2.94	59.11	26	2	23.43
1	78	19.6651	70	124.67	73.67	1	1	1	1	2	2	3	1	3	16.26	6.89	5.16	1.09	2.02	3.12	91.54	26	2	5.45
1	84	21.9328	80.1	147	80	1	1	1	2	2	0	2	1	2	32.27	5.44	4.39	1.08	1.3	2.55	64.71	26	2	16.308
1	63	18.7105	65.3	136.33	85.67	1	1	1	2	2	0	2	3	2	12.07	4.93	4.49	1.08	2.01	2.14	91.8	26	2	0.324
1	77	21.781	85.3	197	70.33	1	1	1	2	0	0	2	1	2	19.12	6.01	4.98	1.08	1.72	3.03	73.68	26	2	21.924
1	76	19.0091	68.1	122	81.33	1	1	1	1	2	2	3	3	2	31.38	4.95	4.26	1.07	1.64	2.05	65.06	26	2	3.317
1	69	22.6415	80.2	160.33	85.67	1	1	1	1	2	2	2	1	2	16.15	5.62	4.28	1.06	1.64	2.16	84.98	26	2	16.112
1	55	23.4087	88.3	123.33	82.67	1	1	1	2	1	1	2	1	2	26.91	6.02	6.27	1.05	1.6	4.09	88.45	26	2	24.465
1	67	19.1001	70.7	150.33	86.33	2	1	1	2	2	0	2	2	2	14.76	7.42	5.26	1.05	1.62	3.36	95.7	26	2	5.985
1	63	23.5638	85.8	136.67	87.67	1	1	1	2	1	0	3	3	2	16.13	5.61	3.93	1.04	1.25	2.31	89.98	26	2	21.632
1	73	23.1991	83.8	161.33	104.67	1	1	1	2	0	0	2	2	2	12.82	5.25	6.13	1.04	2.17	3.34	39.54	26	2	19.552
1	69	21.5783	76.9	132.67	82	1	1	1	2	2	1	1	1	2	17.47	5.38	3.96	1.04	1.11	2.3	92.63	26	2	12.376
1	54	22.7137	79.4	140.67	99	1	1	1	1	2	2	2	1	2	15.14	5.17	3.96	1.04	1.68	1.93	121.95	26	2	14.976
1	63	24.3204	89.2	162	105.67	1	1	1	2	1	0	2	2	2	13.93	6.2	4.96	1.02	1.45	2.89	73.1	26	2	24.684
1	70	22.7079	88.3	133	96	1	1	1	2	2	2	2	1	2	13	5.79	4.06	1.02	1.13	2.27	92.54	26	2	23.766
1	75	22.9568	85.4	121.67	79	1	1	2	2	1	1	2	1	2	17.13	5.36	5.18	1.02	1.33	3.18	75.78	26	2	20.808
1	75	21.2325	76.8	151.67	102.33	1	1	1	1	2	2	2	1	4	17.1	5.72	4.74	1.01	1.66	2.42	66.34	26	2	11.918
1	60	22.5122	78	132.67	92	1	1	1	2	1	0	2	1	4	12.38	4.99	4.59	1	1.43	2.68	79.7	26	2	13
1	68	20.141	75.4	163.67	94.67	1	1	1	2	2	2	2	3	2	14.38	5.57	4.4	0.98	2.05	2.02	67.97	26	2	10.192
1	68	21.8282	82.2	123.33	82.33	1	1	1	2	2	0	2	3	4	13.2	5.42	4.18	0.98	1.3	2.38	86.87	26	2	16.856
1	64	24.1099	80.3	145.33	93.67	1	1	1	1	2	2	2	3	2	19.57	4.97	1.93	0.98	0.96	1.63	79.62	26	2	14.994
1	73	22.1998	80.7	166.33	70.67	1	1	1	2	0	0	2	1	2	36.85	4.87	4.62	0.98	1.44	2.57	12.87	26	2	15.386
1	77	18.6756	69.4	190	100	1	1	1	2	1	2	2	1	2	17.1	4.55	6.17	0.95	2.83	2.41	80.33	26	2	4.18
1	64	18.7022	75.1	138	80.33	1	1	1	2	2	0	2	1	2	14.17	5.42	4.59	0.94	1.88	2.03	95.37	26	2	9.494
1	54	21.5536	74.9	157	100.33	1	1	1	2	1	1	2	2	2	12.15	5.91	4.77	0.93	1.98	2.51	93.03	26	2	9.207
1	72	24.8122	87.6	155.33	91.33	1	1	1	1	1	2	2	1	2	16.05	5.43	5.1	0.93	1.82	2.63	97.52	26	2	21.018
1	70	22.9627	82.6	103.33	69	1	1	1	2	2	2	2	1	4	29.98	5.21	4.07	0.92	1.47	2.1	60.27	26	2	16.192
1	68	22.8115	77.2	141.67	74.33	1	1	1	1	2	0	1	1	2	13.53	4.56	5.11	0.91	1.54	2.79	69.69	26	2	11.102
1	65	19.1099	72.4	196.67	113.67	1	1	1	1	2	2	3	1	2	66.2	5.43	4.33	0.91	1.44	2.37	43.23	26	2	6.734
1	64	20.1167	74.5	149	93	1	1	1	2	0	0	1	1	2	10.89	5.76	3.64	0.9	1.63	1.83	94.25	26	2	8.55
1	46	20.9223	77.7	161	110.67	1	1	1	1	0	0	2	1	1	16.43	6.4	4.47	0.9	1.4	2.41	116.23	26	2	11.43
1	69	22.6705	75.8	143.67	99.67	1	1	1	2	2	1	3	2	2	19.86	5.95	5.77	0.9	1.9	3.15	70.98	26	2	9.72
1	61	18.7151	68.6	127.67	79.67	1	1	1	2	2	1	2	3	2	15.6	5.85	4.17	0.9	1.79	2.47	76.06	26	2	3.24
1	75	19.6121	77.8	166.33	93.67	1	1	1	2	2	0	2	3	2	11.16	4.78	4.02	0.89	2.06	1.77	84.84	26	2	11.392
1	62	18.8151	71	170.67	92.67	1	1	1	2	2	0	2	2	2	15.63	5.3	5.82	0.89	2.08	2.74	72.69	26	2	5.34
1	65	18.6702	70.3	139.33	91.67	1	1	1	2	2	0	2	2	2	18.6	5.24	4.25	0.88	1.39	2.29	57.82	26	2	4.664
1	85	22.8005	82.6	114.33	61	1	1	1	1	2	0	2	1	2	28.26	6.55	3.96	0.87	1.35	2.15	21.06	26	2	15.312
1	74	20.4616	78.1	145.33	82.33	1	1	1	2	1	0	1	1	2	27.84	5.98	4.41	0.86	1.58	2.58	67.66	26	2	11.266
1	70	20.858	77.6	151.67	92.33	1	1	1	1	2	2	2	3	2	15.33	6.56	3.63	0.85	1.52	1.97	94.91	26	2	10.71
1	68	20.0348	75.4	148.67	97.33	1	1	1	2	1	1	1	1	4	21.85	5.02	5.58	0.85	1.95	3.05	89.11	26	2	8.84
1	64	21.5922	80.8	109.67	62.33	1	1	1	2	2	0	2	2	2	13.13	6.24	3.85	0.83	1.14	2.41	90.21	26	2	13.114
1	64	22.1797	71.9	134	72.67	2	1	1	2	1	0	2	2	2	16.08	3.2	3.82	0.82	1.74	1.5	71.67	26	2	5.658
1	72	24.8585	93.7	131.67	92.67	1	1	1	2	2	0	2	1	2	16.61	5.27	5.07	0.8	1.24	3.18	87.12	26	2	22.96
1	64	20.2262	77.1	160.33	79	1	1	1	1	2	2	2	3	2	14.32	5.79	5.01	0.78	1.98	2.51	102.42	26	2	9.438
1	66	22.4561	80.4	169.67	90	1	1	1	1	1	2	2	1	2	14.93	5.9	6.94	0.78	3.32	3	95.18	26	2	12.012
1	63	20.8986	82	128	75.33	1	1	1	2	2	0	3	2	2	14.27	5.84	3.03	0.77	1.19	1.72	80.18	26	2	13.09
1	82	24.9512	82.6	128.67	67	2	1	2	2	0	0	1	1	2	14.29	7.17	2.87	0.77	1.14	1.43	87.82	26	2	13.552
1	75	23.2626	90	143	80	1	1	1	2	1	2	2	1	4	18.57	4.98	6.25	0.76	2.07	3.61	76.86	26	2	19
1	73	20.3674	78	137	105	1	1	1	1	0	0	2	1	2	34.42	5.71	4.32	0.76	0.98	2.77	39.87	26	2	9.88
1	57	22.5649	76.5	148	99	1	1	1	1	2	2	2	3	2	16.29	5.79	3.57	0.73	1.48	2.01	60.52	26	2	8.395
1	63	19.4083	69.9	137.67	84	2	1	1	1	0	2	2	2	2	12.52	5.5	4.62	0.72	1.67	2.3	96.62	26	2	3.528
1	66	22.1167	75.4	113.67	75	1	1	1	1	2	0	3	1	2	40.47	5.38	4.73	0.71	2.14	1.86	20.71	26	2	7.384
1	67	18.9142	66.2	173.33	98	1	1	1	1	1	2	2	3	2	17.31	5.39	4.42	0.69	2.8	1.15	98.23	26	2	0.828
1	66	20.3149	68	134.67	87.67	1	1	1	2	2	2	2	1	2	12.84	5.52	5.27	0.68	2.3	2.54	90.87	26	2	2.04
1	69	19.8672	71.5	154.33	96.67	1	1	1	1	2	0	2	3	2	15.16	5.09	3.91	0.64	1.4	2.18	93.77	26	2	4.16
1	67	24.082	80.1	168.33	100.33	1	1	1	2	2	2	2	1	2	17.46	6.6	6.67	0.64	2.9	3.13	79.05	26	2	9.664
1	66	20.2817	81.2	193	89.67	1	1	1	1	2	0	2	2	2	16.55	5.65	3.36	0.62	1.69	1.7	98.92	26	2	10.044
1	86	20.9722	69.8	136.33	76	1	1	1	2	1	1	1	1	4	15.62	4.56	4.55	0.61	1.28	2.66	82.7	26	2	2.928
1	66	20.9942	73	125.33	70.67	1	1	1	2	2	0	2	3	2	20.12	5.24	3.7	0.59	1.65	1.66	79.6	26	2	4.72
1	75	19.8333	75.2	136	88.33	1	1	1	2	1	2	3	2	2	13.92	5.15	4.47	0.57	2.26	2	96.18	26	2	5.814
1	80	18.6875	86.1	152.67	77.67	1	1	1	1	2	2	2	1	2	16.45	5.72	3.97	0.55	1.45	2.11	82.36	26	2	11.605
1	74	20.3949	74.3	144.33	80.33	1	1	1	2	2	2	3	2	2	18.74	4.93	3.91	0.42	1.63	2.15	70.34	26	2	3.906
1	64	21.5198	82.7	233	117	1	1	1	2	1	2	2	3	2	29.55	5.53	3.34	0.41	1.94	1.12	18.68	26	2	7.257
1	70	23.4718	89.3	128	77.67	1	1	1	2	2	2	3	2	2	15.33	6.02	3.73	8.26	0.88	2.14	79.6	27	2	200.718
1	68	23.3623	88.6	149.33	100	1	1	1	2	2	0	1	1	2	15.91	5.92	4.65	5.09	1.03	2.72	67.14	27	2	120.124
1	54	24.4173	108.1	142.33	84.67	1	1	1	1	0	0	1	1	2	16.35	6.35	13.09	4.49	2.5	8.44	104.19	27	2	193.519
1	53	21.5749	85.3	132.67	85	2	1	1	2	2	2	3	3	2	11.57	12.81	5.71	3.97	1.5	3.06	119.6	27	2	80.591
1	66	22.5336	87.8	117.67	74	1	1	1	2	0	0	1	1	2	15.83	5.68	5.51	3.38	1.1	2.73	101.72	27	2	77.064
1	67	23.3131	84.7	109	75	1	1	1	2	1	0	2	1	2	20.09	6.88	5.21	3.05	1.46	2.98	88.79	27	2	60.085
1	58	23.6965	84.3	142.67	102.33	2	1	1	2	1	0	2	2	2	12.75	6.15	5.26	2.96	1.41	3.13	96.65	27	2	57.128
1	82	23.4426	94.8	136	74	2	1	1	1	0	0	3	1	4	20.79	7.76	5.52	2.86	0.81	2.73	69.21	27	2	85.228
1	67	22.14	90.5	110	77.33	1	1	1	2	2	1	3	1	4	29.79	5.87	5.59	2.68	1.17	3.87	89.74	27	2	68.34
1	70	23.6366	90.5	165.33	89.33	1	1	1	2	2	0	1	1	2	10	5.46	5.82	2.67	0.98	3.92	98.19	27	2	68.085
1	60	22.7765	80	160.67	109	1	1	1	1	1	2	2	1	2	15.3	5.88	4.73	2.63	1.09	2.85	100.52	27	2	39.45
1	49	22.8575	79.3	132.33	90.33	1	1	1	2	0	0	2	3	2	39.68	5.04	4.46	2.51	1.41	2.29	42.94	27	2	35.893
1	62	18.6033	73.4	168	112.33	1	1	1	1	2	2	2	2	2	25.34	5.68	4.87	2.51	1.63	2.66	98.5	27	2	21.084
1	41	21.5014	74	140.33	88	1	1	1	1	0	2	3	2	2	12.06	5.18	4.72	2.44	1.26	2.73	119.54	27	2	21.96
1	76	21.5472	79.7	139.33	72.67	2	1	1	1	2	2	2	1	2	23.41	8.49	12.7	2.41	2.99	7.64	33.25	27	2	35.427
1	67	22.5915	85.7	124.33	90.33	1	1	1	2	0	2	2	1	2	13.68	6.97	5.02	2.4	1.29	2.85	61.55	27	2	49.68
1	68	21.4059	76.5	156	91	1	1	1	1	1	2	3	1	2	31.06	6.32	6.26	2.32	2.31	3.31	96.26	27	2	26.68
1	49	20.2757	69.7	138.67	104	1	1	1	2	1	1	2	2	2	20.4	5.53	5.57	2.32	1.1	3.53	82.75	27	2	10.904
1	59	22.745	83.6	169	115.33	2	1	1	2	1	2	2	3	2	10.2	17.85	3.35	2.29	0.95	1.81	103.21	27	2	42.594
1	43	24.5339	82.8	143	92.67	1	1	2	1	2	2	2	3	2	17.18	5.82	5.44	2.26	1.12	3.59	93.56	27	2	40.228
1	68	18.6942	72	136.33	93	1	1	1	2	2	2	1	1	2	17.77	5.58	4.03	2.22	1.26	2.6	93.28	27	2	15.54
1	65	21.5268	80.4	161.33	86.67	2	1	1	1	2	0	2	1	2	11.54	10.67	5.93	2.19	1.39	3.45	106.37	27	2	33.726
1	68	21.3191	83.7	134	94	1	1	1	1	2	1	2	1	4	15.54	5.85	6.05	2.11	1.81	3.59	86.87	27	2	39.457
1	63	23.1162	78.4	131.33	78	1	1	1	2	1	0	3	1	2	18.92	4.95	4.84	2.01	1.26	2.93	93.32	27	2	26.934
1	63	22.7737	85.4	159.33	85	1	1	1	2	1	2	2	3	2	21.46	6.9	5.5	2.01	1.6	3	57.42	27	2	41.004
1	75	18.9713	78	142.33	82	1	1	1	1	1	0	1	1	2	21.06	6.01	3.84	1.93	0.97	2.08	47.3	27	2	25.09
1	70	23.6328	85.6	145.67	81.67	1	1	2	1	0	2	1	1	2	26.37	5.65	5.11	1.93	1.27	3.03	53.54	27	2	39.758
1	42	19.5883	74.5	127.67	78.67	1	1	1	2	0	0	2	3	2	15.26	6.52	4.46	1.91	1.51	2.57	113.35	27	2	18.145
1	52	23.9859	88.5	131	94.33	1	1	1	1	0	2	1	3	2	12.47	6.7	6.23	1.9	1.72	4.07	82.09	27	2	44.65
1	56	24.3789	83.2	122	83.33	1	1	1	2	0	0	3	1	2	16.94	5.45	4.06	1.87	0.97	1.8	83.08	27	2	34.034
1	72	21.9076	83.2	166.33	84.67	2	1	1	2	1	0	2	1	2	20.21	9.84	5.42	1.86	1.4	3.29	84.46	27	2	33.852
1	63	22.4569	88.9	118.33	72.33	1	1	1	2	1	1	2	1	2	14.31	5.74	5.09	1.85	1.19	3.26	99.05	27	2	44.215
1	57	23.9336	81	136	91	1	1	1	2	2	0	2	2	2	15.96	5.08	5.15	1.84	1.22	2.28	97.33	27	2	29.44
1	67	22.3439	82.5	119	81.33	1	1	1	2	1	0	3	3	2	16.09	5.16	4.92	1.83	1.55	3.05	77.96	27	2	32.025
1	63	22.0152	89	185.67	104	2	1	1	2	1	0	2	1	2	74.67	12.41	4.61	1.82	1.04	3.01	4.74	27	2	43.68
1	61	21.7929	80.1	146.33	87.67	1	1	1	1	0	2	2	1	2	12.34	4.97	4.26	1.81	0.94	1.88	92.61	27	2	27.331
1	70	24.6873	92.6	111	68.67	2	1	2	2	1	1	2	1	2	19.19	6.94	4.63	1.8	1.07	2.92	48.53	27	2	49.68
1	44	23.9995	88.7	163	115.67	1	1	1	2	1	0	2	3	2	12.94	6.81	5.94	1.8	1.75	3.32	114.68	27	2	42.66
1	61	24.0625	91.2	140.67	93.67	1	1	1	1	1	0	2	3	2	17.02	5.38	7.12	1.7	2.22	3.96	88.57	27	2	44.54
1	60	20.5879	90.8	152.67	93.67	1	1	1	1	2	0	2	3	2	22.81	5.35	6.64	1.69	1.46	4.04	85.4	27	2	43.602
1	55	23.8141	92.1	148.67	103.33	1	1	1	2	1	1	3	3	2	14.72	5.52	4.65	1.65	1.35	2.85	79.34	27	2	44.715
1	68	24.4729	86.2	158.33	95.33	1	1	1	1	1	2	1	3	2	19.25	6.17	5.92	1.64	1.77	3.5	89.11	27	2	34.768
1	49	24.4471	83.1	129.33	88.67	1	1	1	2	2	0	2	3	2	15.4	5.53	3.71	1.64	1.19	2.25	75.8	27	2	29.684
1	72	20.3232	78.1	129.67	73.67	1	1	1	2	2	1	2	3	2	16.18	6.03	3.03	1.62	1.26	3.33	68.62	27	2	21.222
1	62	23.9885	90.8	154.67	76	1	1	1	2	2	0	3	1	2	37.4	4.8	4.91	1.6	1.17	2.93	66.76	27	2	41.28
1	64	24.3348	95.8	140	93.67	2	1	1	1	1	1	2	1	2	18.03	12.07	5.44	1.51	1.45	3.63	18.68	27	2	46.508
1	73	24.5056	97.6	156.33	99	1	1	1	2	2	0	2	3	2	19.33	5.92	5.35	1.5	1.36	3.43	86.51	27	2	48.9
1	69	24.7859	92.1	146.67	89.33	1	1	1	2	2	0	2	3	2	14.8	5.76	5.85	1.49	1.44	3.7	89.46	27	2	40.379
1	57	22.0267	80.5	156.67	96.67	1	1	1	2	1	2	1	2	2	15.44	5.58	4.17	1.49	2.01	2.14	71.66	27	2	23.095
1	63	21.4348	81.4	166	99.33	1	1	1	1	2	2	3	1	2	30.99	5.96	5.5	1.48	1.49	3.32	84.82	27	2	24.272
1	51	22.9218	80.8	120.33	82	1	1	1	2	2	0	2	2	2	17.28	5.59	3.67	1.47	1.49	1.66	103.87	27	2	23.226
1	71	19.3572	67.5	126	64.33	1	1	1	2	2	0	2	3	2	18.97	6.05	4.42	1.46	1.64	2.24	101.98	27	2	3.65
1	40	24.3573	94.3	145	100.33	1	1	1	1	0	2	2	2	2	27.24	5.87	5.68	1.46	1.48	3.7	102.64	27	2	42.778
1	65	23.1869	91.1	142	93	1	1	1	2	2	0	2	1	2	19.19	6.03	4.29	1.45	1.09	2.42	80.16	27	2	37.845
1	68	20.3954	70	146	95.67	1	1	1	1	0	2	2	2	2	13.06	5.68	5.09	1.43	1.38	3.09	113.71	27	2	7.15
1	62	23.7813	83.5	147.33	94.67	2	1	1	2	2	0	1	1	2	10.51	7.63	5.1	1.4	1.18	3.42	85.42	27	2	25.9
1	73	23.8606	85.9	171.67	93	1	1	1	1	0	0	2	2	2	27.18	5.91	4.14	1.39	1.12	2.69	81.41	27	2	29.051
1	64	24.4908	87.6	152	97.67	1	1	1	2	2	2	2	1	2	14.19	4.99	4.26	1.38	1.2	2.38	74.48	27	2	31.188
1	67	19.4407	77	147.67	99	1	1	1	2	1	0	2	1	2	16.46	6.35	5.81	1.37	2.13	2.92	84.91	27	2	16.44
1	50	24.8732	85.5	139.33	92.67	1	1	1	2	0	0	2	1	2	10.48	5.69	5.15	1.36	1.68	3.19	104.6	27	2	27.88
1	74	24.0171	88.2	171.33	81	1	1	1	1	1	0	2	1	2	68.2	6.19	5.96	1.36	1.72	3.72	77.4	27	2	31.552
1	68	22.4563	84	130	79.33	1	1	1	2	0	2	2	1	2	41.2	6.11	6.5	1.36	2.26	3.43	53.21	27	2	25.84
1	70	22.9767	83	180	103.33	1	1	1	2	1	0	2	2	4	17.39	5.34	4.13	1.33	0.87	2.67	85.66	27	2	23.94
1	70	22.4187	78.8	135	84.33	2	1	1	2	2	2	3	3	2	17.94	8.93	5.53	1.3	2.23	2.3	90.89	27	2	17.94
1	68	21.8344	76.2	124.67	73.33	1	1	1	2	1	0	2	1	4	20.79	5.93	5.11	1.29	1.54	2.97	90.6	27	2	14.448
1	72	24.2764	91	157.33	103	1	1	1	1	1	1	2	1	2	47.89	5.67	5.07	1.29	1.14	3.19	78.49	27	2	33.54
1	69	24.7281	92.5	123.67	71	1	1	1	2	1	1	3	1	2	19.37	5.85	4.39	1.27	1.28	2.48	88.49	27	2	34.925
1	66	24.0384	86.3	141	94	1	1	1	2	1	1	2	1	2	18.1	5.14	5.4	1.23	1.86	2.93	84.26	27	2	26.199
1	79	24.8287	93.1	153.67	82	1	1	1	2	2	2	2	2	2	16.43	5.59	4.89	1.23	1.46	3.01	83.4	27	2	34.563
1	55	21.7777	92.6	169	111.67	1	1	1	1	1	2	2	3	2	14.89	6.03	5.59	1.21	1.88	3.37	78.32	27	2	33.396
1	65	20.6545	81.3	151	85.67	1	1	1	1	2	1	2	1	2	11.4	5.57	4.24	1.2	1.08	2.58	90.04	27	2	19.56
1	67	21.5238	81.6	138.67	86.33	1	1	1	1	2	2	2	2	2	14.72	5.32	4.94	1.2	1.54	2.69	96.31	27	2	19.92
1	58	22.5391	81	193	114.67	1	1	1	2	2	0	2	2	2	40.41	4.63	4.13	1.2	1.01	2.52	76.68	27	2	19.2
1	67	19.7366	66.5	161	83.33	1	1	1	1	0	0	2	1	2	19.28	6.09	6.77	1.2	2.34	2.97	57.01	27	2	1.8
1	70	23.5975	84.6	233.33	95	1	1	1	1	1	2	2	2	2	20.76	5.52	6.53	1.19	1.95	2.56	34.93	27	2	23.324
1	55	22.9375	79.3	138.67	91	1	1	1	1	2	0	2	2	2	17.63	5.73	5.28	1.19	1.31	3.34	106.15	27	2	17.017
1	63	23.5451	89.3	149	93.67	1	1	1	1	2	0	2	1	2	19.68	5.58	7.12	1.18	1.56	4.56	80.18	27	2	28.674
1	67	19.5896	69.6	179	99.67	1	1	1	1	2	0	3	1	2	21.13	5.24	4.03	1.17	1.5	2.3	91.76	27	2	5.382
1	61	22.1482	79.4	164.33	112.33	1	1	1	1	1	0	3	1	2	15.51	5.96	5.47	1.16	1.64	3.3	97.4	27	2	16.704
1	79	22.055	84.2	159	94.33	1	1	1	2	1	0	2	1	1	20.95	5.85	5.09	1.15	1.28	3.33	83.4	27	2	22.08
1	69	21.7417	75.3	125	81.33	1	1	1	2	1	2	2	2	2	24.66	5.71	5.24	1.15	2.67	2.06	88.49	27	2	11.845
1	68	24.938	93.3	132.33	73	1	1	1	2	2	1	2	1	2	13.92	5.32	4.1	1.14	1.13	1.7	101.03	27	2	32.262
1	53	24.9947	93.1	151.33	87	2	1	1	2	0	0	2	2	2	21.99	8.33	2.99	1.14	1.26	1.39	52.21	27	2	32.034
1	65	22.2067	85.6	131	82	1	1	1	2	1	2	2	2	2	27.52	6.28	4.62	1.14	1.29	2.88	97.05	27	2	23.484
1	63	23.5281	84.4	166	93.33	1	1	2	1	1	0	2	1	2	15.08	5.39	4.57	1.14	1.56	2.67	98.42	27	2	22.116
1	61	22.1359	78.8	155.67	97.33	1	1	1	2	1	2	2	2	2	11.91	5.16	4.29	1.14	1.23	2.49	110.28	27	2	15.732
1	61	20.2873	73.9	216.33	124.33	1	1	1	1	1	2	2	3	2	34.14	5.68	4.83	1.14	2.54	1.95	64.2	27	2	10.146
1	68	22.0397	82.6	125	84.67	1	1	1	2	1	0	2	1	4	39.84	5.3	3.15	1.13	0.9	1.8	92.18	27	2	19.888
1	71	19.6658	79.2	161.67	77.67	1	1	1	1	2	0	2	1	2	12.57	5.63	4.77	1.12	1.37	2.76	94.25	27	2	15.904
1	90	19.6639	73.2	165	71.67	1	1	1	2	1	0	1	1	2	29.78	5.82	4.72	1.11	1.69	2.32	47.5	27	2	9.102
1	65	24.6259	84.5	151	73	1	1	1	2	2	1	2	2	2	25.84	6.62	5.14	1.11	1.51	3.59	91.01	27	2	21.645
1	62	20.7098	74.5	124	85.67	1	1	1	2	0	1	2	3	2	15.79	5.77	3.84	1.09	1.37	2.27	91.96	27	2	10.355
1	55	20.4662	78.4	135	83	2	1	1	2	2	0	2	1	2	19.65	6.57	6.49	1.08	1.8	3.62	26.27	27	2	14.472
1	68	22.909	83.5	136.67	85.67	1	1	1	2	2	2	2	2	2	11.52	5.63	3.78	1.07	0.96	2.24	89.6	27	2	19.795
1	72	21.104	70.7	154.67	91.33	1	1	1	2	1	2	1	1	2	15.2	5.56	3.93	1.05	1.72	1.77	80.79	27	2	5.985
1	65	21.4981	83.6	157.33	98	1	1	1	1	2	1	1	1	2	16.21	5.41	3.61	1.05	1.01	2.14	65.36	27	2	19.53
1	66	20.2363	79	153	97	1	1	1	2	1	1	2	1	2	22.05	5.94	4.9	1.04	1.82	2.45	94.6	27	2	14.56
1	73	19.1288	73.1	130.33	87	1	1	1	2	2	0	2	1	2	16.17	5.22	3.89	1.03	1.44	2.13	88.48	27	2	8.343
1	75	18.6583	68.7	143.67	77.67	1	1	1	2	1	0	3	2	2	23.55	6.47	4.33	1.01	2.02	1.88	68.05	27	2	3.737
1	83	21.1909	70.5	93	50.67	1	1	1	2	2	2	3	1	2	12.6	5.14	4.43	1.01	1.62	1.95	20.41	27	2	5.555
1	71	23.8948	86.1	142	82.67	1	1	2	2	1	0	3	1	2	23.82	5.89	6.12	1	1.47	4.05	82.56	27	2	21.1
1	63	23.5873	82.8	147.67	112.33	1	1	1	2	1	2	2	3	2	19.37	5.55	5.68	1	2.32	2.47	82.44	27	2	17.8
1	73	21.1791	81.6	167.33	88.67	2	1	1	2	2	0	2	3	2	13.98	8	4.22	0.99	1.95	2.07	99.78	27	2	16.434
1	88	21.91	80.5	106	61.33	1	1	1	2	2	0	2	1	4	42.62	5.47	5.14	0.99	1.71	2.85	54.97	27	2	15.345
1	56	21.3593	77.1	129.67	88.67	1	1	1	1	2	2	2	1	1	14.92	4.94	5.71	0.99	2.1	3.39	98.57	27	2	11.979
1	66	19.4145	75.5	171.33	95.33	1	1	1	1	2	2	3	1	2	30.52	5.06	4.01	0.97	1.43	1.93	80.72	27	2	10.185
1	57	23.0891	78.5	139	94	1	1	1	1	1	0	3	2	2	10.05	4.99	5.44	0.96	2.26	2.76	106.09	27	2	12.96
1	78	20.4359	76.9	152	68	1	1	1	1	2	2	2	1	2	17.54	5.75	4.94	0.96	1.58	2.72	81.76	27	2	11.424
1	58	22.571	87.9	160.33	99.67	1	1	1	2	0	2	2	3	2	14.15	6.6	4	0.92	1.8	2.14	95.09	27	2	21.068
1	70	22.0389	85.3	160.67	92.33	1	1	1	2	1	1	2	1	2	31.26	5.87	4.73	0.91	1.22	3.22	93.11	27	2	18.473
1	72	21.1978	79	170.33	88.33	1	1	1	2	2	1	2	2	2	18.98	5.47	4.79	0.9	1.66	2.62	87.12	27	2	12.6
1	69	21.5328	79.6	127.67	89.67	1	1	1	1	2	0	2	2	2	26.19	6.88	4.15	0.89	1.64	2.16	65.87	27	2	12.994
1	66	19.8373	73.8	135	83	1	1	2	2	1	2	3	3	2	19.32	5.58	5.17	0.89	2.07	2.42	89.41	27	2	7.832
1	63	21.3899	79.3	138	93	1	1	1	2	2	2	2	1	2	15.86	5.2	4.75	0.88	1.71	2.45	81.3	27	2	12.584
1	71	23.762	91.5	161	88.33	1	1	1	1	1	0	2	1	2	20.53	5.74	3.07	0.87	1.43	1.41	89.73	27	2	23.055
1	64	18.7032	69.8	147.67	94.33	1	1	1	1	2	1	2	1	2	21.83	4.64	3.62	0.86	1.06	2.02	78.54	27	2	4.128
1	66	22.211	77	136	90	1	1	1	2	1	2	2	1	2	24.22	5.96	4.1	0.86	1.33	2.74	84.26	27	2	10.32
1	71	19.8684	71.6	146.33	87.33	1	1	1	1	0	0	2	1	2	10.87	4.9	4.73	0.85	2.08	2.21	93.64	27	2	5.61
1	61	20.1288	77.9	154	108	1	1	1	1	2	2	3	3	2	21.53	5.61	5.87	0.85	3.09	2.01	105.35	27	2	10.965
1	69	18.5563	63.6	166.67	93.33	1	1	1	1	2	0	2	1	2	18.79	5.25	3.72	0.84	2.08	1.34	45.02	27	2	-1.176
1	61	21.681	71.7	122.67	77.67	2	1	1	2	2	2	2	2	2	25.56	7.72	7.44	0.84	3.2	3.45	58.23	27	2	5.628
1	70	23.0528	87.3	128	84.33	1	1	1	2	1	1	2	2	2	76.72	5.79	5.65	0.83	2.59	2.85	73.3	27	2	18.509
1	67	19.2239	70	139	86.33	1	1	1	1	1	0	2	2	2	35.45	5.57	4.46	0.83	1.7	2.15	86.18	27	2	4.15
1	64	24.1638	96.3	145.33	91.67	1	1	1	2	2	0	2	1	2	11.75	4.59	3.12	0.83	0.99	1.9	96.53	27	2	25.979
1	77	20.7404	83.8	133.33	88	2	1	1	2	2	0	1	2	2	15.17	9.74	3.62	0.82	1.19	2.13	86.03	27	2	15.416
1	56	22.1018	77.8	143.67	83	2	1	1	2	2	2	2	3	2	16.1	11.54	6.73	0.82	1.5	4.03	98.57	27	2	10.496
1	73	21.6219	79.4	126.33	79.67	1	1	1	2	2	1	2	1	2	24.46	6.38	4.45	0.81	1.2	2.73	18.6	27	2	11.664
1	64	21.2738	75.6	164.33	90.33	1	1	1	1	2	0	2	3	2	16.8	5.24	4.69	0.81	1.81	2.37	47.04	27	2	8.586
1	71	20.1973	78.4	115.67	75.67	1	1	1	2	1	1	3	2	2	14.2	5.55	3.67	0.8	1.22	2.1	89.21	27	2	10.72
1	71	23.6244	90.1	156	84.33	1	1	2	2	2	0	2	1	2	18.64	6.4	5.47	0.8	1.54	3.2	69.99	27	2	20.08
1	59	23.0758	81.6	174.33	112.33	1	1	1	2	2	2	1	3	2	16.06	5.24	4.48	0.8	1.43	2.66	68.99	27	2	13.28
1	60	19.0493	72.5	125.67	97.33	1	1	1	1	2	0	3	3	2	11.59	5.33	3.43	0.8	1.48	1.49	103.88	27	2	6
1	78	20.7078	75.7	129.67	88.33	1	1	1	2	2	2	3	1	2	19.7	5.67	5.06	0.8	1.91	2.22	81.76	27	2	8.56
1	65	23.7812	75.4	145.67	93	1	1	2	1	1	0	2	1	2	13.65	5.2	4.47	0.79	1.46	2.61	75.92	27	2	8.216
1	68	21.7264	75.3	165.67	79	1	1	1	1	1	0	3	2	2	14.08	6.48	4.08	0.78	1.58	1.87	88.64	27	2	8.034
1	69	19.7033	83.2	126	90.67	1	1	2	1	2	0	2	1	4	15.72	5.3	4.28	0.76	1.56	2.15	89.46	27	2	13.832
1	56	20.6823	76.3	136.67	94	1	1	1	2	0	0	3	2	2	15.9	6.59	4.53	0.75	2.03	2.23	87.83	27	2	8.475
1	69	21.0277	69.5	126	69	1	1	1	2	2	2	2	2	2	17.69	5.21	6.22	0.75	2.24	3.11	64.31	27	2	3.375
1	61	24.7409	93.3	153.33	89.33	1	1	1	1	1	0	2	1	2	14.39	5.54	5.94	0.74	1.81	3.75	100.45	27	2	20.942
1	60	18.9094	70.6	121	78.33	1	1	1	1	2	1	3	3	2	12.05	6.37	3.37	0.73	1.81	1.6	99.28	27	2	4.088
1	68	22.6222	78.5	115.67	50.33	1	1	1	2	2	2	2	2	2	10.95	6.54	5.41	0.73	2.22	2.17	92.18	27	2	9.855
1	64	20.4341	73.2	143.33	94.33	1	1	1	1	2	2	2	2	2	26.74	5.25	3.99	0.72	2.01	1.6	99.65	27	2	5.904
1	52	24.4116	82.9	138.67	90.33	1	1	1	2	1	0	2	2	2	17.42	5.57	4.54	0.7	2.09	2.24	98.14	27	2	12.53
1	56	20.4836	78	142	94.67	1	1	1	1	2	2	2	1	2	23.64	5.11	4.46	0.68	1.82	2.31	101.48	27	2	8.84
1	67	21.2045	78.7	172.33	79	1	1	1	2	2	2	2	3	2	11.92	6.74	5.86	0.67	2.51	2.35	88.32	27	2	9.179
1	67	19.0539	71.5	145.33	92	1	1	1	1	1	0	1	1	2	15.88	5.9	4.73	0.67	1.81	2.83	69.3	27	2	4.355
1	73	20.9376	75.5	129.33	82.67	1	1	1	2	1	0	2	3	2	11.38	5.57	4.08	0.65	1.6	3.23	94.82	27	2	6.825
1	70	21.9355	77.5	154	98	1	1	1	2	0	2	2	1	4	17.22	4.71	4.61	0.65	2.11	2.18	87.4	27	2	8.125
1	69	22.2991	82.7	147.33	89	1	1	1	2	2	2	2	2	2	21.74	5.13	4.13	0.63	1.58	1.34	91.53	27	2	11.151
1	68	23.2796	83.3	151.33	86	1	1	1	1	1	0	2	1	4	18.25	6.3	6.48	0.61	2.27	3.51	89.11	27	2	11.163
1	63	20.8355	71.2	144	91	1	1	1	1	2	0	2	2	2	14.04	5.56	4.5	0.58	1.65	2.5	95.47	27	2	3.596
1	74	19.442	70.8	170.33	116.33	1	1	1	1	1	1	1	1	2	19.5	6.82	4.18	0.56	1.62	1.93	88.9	27	2	3.248
1	70	21.5486	71.5	159.67	75.33	1	1	1	2	0	0	3	1	2	13.88	4.85	4.1	0.54	1.97	2.2	91.98	27	2	3.51
1	64	18.7603	68.9	157.33	90.33	1	1	1	2	2	2	2	1	2	10.7	5.21	4.21	0.53	1.63	1.92	86.72	27	2	2.067
1	69	21.1485	77.7	112.33	83.33	1	1	1	2	1	2	2	2	4	11.78	6.61	3.71	0.48	1.26	2.01	96.86	27	2	6.096
1	64	21.0569	76	132	81	1	1	1	2	2	0	2	1	2	17.78	5.05	4.97	0.47	1.91	2.52	96.53	27	2	5.17
1	65	20.4421	73.2	146.67	96.33	1	1	1	1	2	2	2	3	4	20.2	5.54	3.87	0.45	1.41	2.11	87.4	27	2	3.69
1	65	24.15	88.7	149	94.33	1	1	1	2	2	2	3	1	2	18.8	5.38	5.02	0.4	2.01	2.31	73.95	27	2	9.48
1	68	24.8338	94.6	138	90.33	1	1	1	2	1	0	2	1	2	14.33	4.52	4.59	6.04	1.04	2.02	96.89	28	2	178.784
1	60	23.5678	95.2	168	108.33	1	1	1	2	2	2	3	3	2	15.36	6.06	6.07	5.78	1.19	3.93	97.5	28	2	174.556
1	64	19.7713	71.4	144	87.67	1	1	1	1	2	2	2	2	4	13.57	3.33	5.17	5.28	1.58	2.78	90.68	28	2	33.792
1	70	22.9822	91.7	139	83.67	1	1	2	2	1	0	2	1	4	14.1	6.17	5.23	3.98	1.12	3	69.59	28	2	106.266
1	52	23.7217	85.6	133	89	1	1	1	1	1	0	3	1	4	12.95	5.07	4.24	3.53	1.29	2.48	101.95	28	2	72.718
1	62	21.104	87.3	125.67	80	1	1	1	2	2	2	2	3	2	14.8	6.59	5.24	3.37	1.66	3.3	99.12	28	2	75.151
1	72	24.0963	87.5	145.67	78.33	1	1	1	2	1	1	3	1	2	10.29	5.52	3.54	3.22	0.77	2.21	91.82	28	2	72.45
1	66	24.4672	88.5	156.33	96.67	1	1	1	1	2	2	2	1	2	21.29	5.72	4.79	3.15	1.38	2.75	92.94	28	2	74.025
1	68	23.2752	92.3	139.67	91.33	2	1	1	2	1	2	2	1	2	13.27	16.02	4.21	3.08	1.19	2.28	93.28	28	2	84.084
1	67	20.3546	76.9	179.67	107.67	1	1	1	1	0	0	1	1	2	19.43	5.69	3.56	2.97	1.03	2.08	90.73	28	2	35.343
1	64	24.4494	87.8	147	84.67	2	1	1	2	0	0	2	1	2	15.83	8.59	3.62	2.66	1.06	1.89	93.18	28	2	60.648
1	65	24.5422	87.2	123.33	94.67	2	1	1	2	1	0	2	1	2	29.8	7.06	5.04	2.58	1.06	3.13	89.57	28	2	57.276
1	65	22.3047	86.1	163	82.67	1	1	1	1	2	1	2	3	2	10.94	4.62	2.5	2.46	1	2.74	105.54	28	2	51.906
1	84	21.227	79.4	146	68	2	1	1	2	0	2	1	1	2	27.43	7.34	4.13	2.41	1.19	2.33	47.55	28	2	34.704
1	45	23.9157	84.5	140	81	1	1	1	1	2	2	2	2	2	12.78	6.33	5.55	2.37	1.32	3.66	102.1	28	2	46.215
1	66	24.4994	81.2	146.33	88	1	1	1	1	2	0	2	3	2	12.8	5.01	6.14	2.32	1.71	3.59	100.28	28	2	37.584
1	52	24.4243	89.5	112	72	1	1	1	2	1	2	3	3	1	14.02	5.42	5.45	2.25	1.57	3.19	98.65	28	2	55.125
1	52	23.221	86	128.67	89.33	1	1	1	1	2	2	2	2	2	10.97	5.38	3.7	2.21	1.02	2.19	113.89	28	2	46.41
1	60	23.8001	89.3	155.33	103	1	1	1	2	0	0	2	1	2	11.86	5.47	5.69	2.09	1.32	3.49	93.26	28	2	50.787
1	62	22.5516	84.4	143	91.67	1	1	1	2	2	2	3	3	2	12.83	5.94	5.04	2.09	1.97	2.87	95.59	28	2	40.546
1	53	24.8821	89.4	133	83.67	2	1	1	2	2	0	1	1	2	18.4	11.4	4.9	2.02	1.57	2.87	113.95	28	2	49.288
1	67	23.6828	87.8	126	81	2	1	1	2	2	0	2	1	2	17.25	8.21	3.79	1.97	1.16	2.16	90.23	28	2	44.916
1	70	21.0723	75.6	124.67	74.67	1	1	1	1	2	2	2	3	2	13.53	5.28	4.06	1.95	1.41	4.6	86.94	28	2	20.67
1	52	21.1237	88.9	134.33	95	1	1	1	2	2	0	2	1	2	20.86	6.85	5.25	1.91	1.47	3.04	84.3	28	2	45.649
1	63	21.6596	84.5	132.33	88	1	1	1	2	1	2	2	3	2	15.85	6.12	7.21	1.89	2.41	4.17	65.52	28	2	36.855
1	50	24.1182	85.7	119	86.67	2	1	1	1	0	0	2	1	2	14.98	5.22	3.98	1.85	0.95	2.49	80.09	28	2	38.295
1	67	22.0319	74.4	136	89.67	1	1	1	2	1	1	2	2	2	13.76	5.86	5.9	1.85	1.68	3.16	91.76	28	2	17.39
1	73	22.0357	88	143.67	83.33	1	1	1	1	2	1	2	1	4	62.94	5.48	4.9	1.84	1.08	3.37	85.12	28	2	42.32
1	59	24.181	90	150	103.33	1	1	1	1	2	0	2	1	2	14.64	4.02	3.13	1.82	0.9	2.92	118.84	28	2	45.5
1	64	21.8786	85.8	153.67	86.67	1	1	1	1	2	2	2	1	2	11.78	6.1	5.22	1.78	1.49	2.97	96.53	28	2	37.024
1	70	20.6389	76.3	145	85.67	1	1	1	1	2	0	2	1	2	11.61	5.28	5.44	1.77	1.21	3.4	84.38	28	2	20.001
1	60	23.0768	82.6	171.67	106	1	1	1	1	2	2	1	1	2	11.76	6.66	3.93	1.74	1.28	2.49	83.03	28	2	30.624
1	70	20.4794	75.1	134.33	83	1	1	1	2	2	0	2	2	4	10.36	4.98	4.81	1.73	1.39	2.78	89.84	28	2	17.473
1	57	21.7184	80	143.67	91	1	1	1	2	2	1	3	3	2	53.99	5.65	4.1	1.72	0.95	2.63	99.58	28	2	25.8
1	70	23.1079	83.6	150.33	87.67	2	1	1	2	0	0	2	1	2	34.57	12.17	7.05	1.72	1.82	4.15	24.67	28	2	31.992
1	67	21.2412	75.8	175.67	92.33	2	1	1	2	2	2	2	2	4	60.58	6.37	4.74	1.67	1.13	2.85	92.29	28	2	18.036
1	69	18.5863	68	121.67	81.67	1	1	1	2	2	1	3	3	4	14.37	5.76	6.43	1.65	2.23	3.16	62.09	28	2	4.95
1	64	24.2799	80.7	108.67	75.67	1	1	1	2	1	2	2	1	2	14.8	5.15	3.55	1.64	0.89	2.03	108.86	28	2	25.748
1	52	23.0003	84.2	106.33	75.67	1	1	1	2	0	1	3	2	2	18.29	6.29	4.4	1.61	1	2.77	94.35	28	2	30.912
1	62	24.3951	88.4	138.67	99.67	1	1	1	2	2	2	2	2	2	58.22	4.82	6.29	1.61	1.25	4.12	97.3	28	2	37.674
1	61	23.8141	87.4	126.33	77	1	1	1	2	2	0	2	1	4	12.66	5.89	4.65	1.6	1.12	2.81	106.12	28	2	35.84
1	46	22.6194	75.1	175.33	105	1	1	1	1	0	0	2	3	2	18	5.27	5.39	1.58	1.56	3.52	82.37	28	2	15.958
1	69	22.8458	83.7	128	85.33	2	1	1	2	1	2	2	1	4	17.4	7.29	6.27	1.57	1.59	3.49	82.51	28	2	29.359
1	58	22.4167	87.8	150.67	101.67	1	1	1	1	2	2	2	1	2	12.56	6.29	5.85	1.57	1.5	3.59	103.26	28	2	35.796
1	68	23.6569	83.5	138.67	91	1	1	1	1	1	0	2	2	2	17.22	6.32	4.9	1.56	1.26	3	101.03	28	2	28.86
1	69	22.4813	84.5	179	103.67	1	1	1	1	1	2	3	3	4	12.73	5.12	4.56	1.56	1.14	2.44	92.07	28	2	30.42
1	53	23.7812	80.7	139.33	93.33	1	1	1	1	2	1	2	1	2	14.93	6.35	5.18	1.56	1.84	2.52	103.65	28	2	24.492
1	49	24.2864	86.4	161.67	103.33	1	1	1	2	2	2	2	1	2	25.19	4.68	4.09	1.55	1.05	2.46	105.34	28	2	33.17
1	72	24.7087	92.9	153.33	77.33	1	1	1	1	1	2	1	3	2	12.01	5.57	4.9	1.53	1.33	2.81	86.64	28	2	42.687
1	65	22.9127	87	147.33	98.67	1	1	1	1	2	2	2	1	2	16.61	5.27	4.53	1.53	1.45	2.85	102.43	28	2	33.66
1	62	23.7741	90	143	84.67	1	1	1	1	2	0	2	1	2	42.67	5.27	5.45	1.52	1.32	3.69	96.71	28	2	38
1	68	22.546	86.9	126.33	94	1	1	1	1	2	2	3	1	2	20.12	5.8	7.16	1.51	1.62	4.52	96.26	28	2	33.069
1	62	24.0731	85.3	144	89.67	1	1	2	2	2	2	2	2	2	20.54	5.97	4.34	1.49	1.53	2.47	64.48	28	2	30.247
1	69	19.2004	73.5	156.67	84.67	1	1	1	2	2	0	2	3	2	16.95	5.95	5.6	1.48	1.34	3.33	88.97	28	2	12.58
1	74	23.4936	86.3	124	89.67	1	1	1	1	1	0	2	1	2	27.36	4.78	3.94	1.48	1.05	2.25	38.95	28	2	31.524
1	64	22.2771	87.1	140.67	95.33	1	1	1	1	2	2	3	3	2	15.95	6.66	5.75	1.47	2.36	2.81	106.29	28	2	32.487
1	53	24.1182	90.4	141.33	92.67	1	1	1	2	0	0	2	2	2	28.23	5.69	4.07	1.46	0.93	2.55	105.59	28	2	37.084
1	76	22.3286	87.2	150	72.33	1	1	1	2	1	0	2	2	2	47.64	6.66	3.96	1.42	1.04	2.4	29.42	28	2	31.524
1	69	24.3284	82.5	135	89.33	1	1	1	2	1	2	3	1	2	16.62	5.32	4.13	1.41	1.14	2.8	76.87	28	2	24.675
1	73	23.91	92	133.67	82.67	1	1	1	2	1	2	1	2	2	31.74	5.84	5.4	1.4	1.9	3.55	88.48	28	2	37.8
1	68	19.1386	76.5	140.67	86	1	1	1	1	2	2	3	1	2	13.03	4.77	4.1	1.39	1.72	2.02	105.85	28	2	15.985
1	65	20.0966	72	132	90.67	1	1	1	1	1	2	2	3	2	15.62	5.66	3.67	1.39	1.28	1.96	101.7	28	2	9.73
1	59	24.8666	91.2	141.67	100.67	1	1	2	2	2	1	2	2	2	20.14	4.9	4.84	1.39	1.12	2.93	42.25	28	2	36.418
1	58	21.3516	69.8	166.33	82.33	2	1	1	1	1	0	3	3	2	21.32	9.74	5.97	1.38	1.7	3.17	62.72	28	2	6.624
1	66	24.2068	87.2	180.67	115.33	1	1	1	1	1	2	3	2	4	13.88	6.09	5.85	1.38	1.83	3.18	79.6	28	2	30.636
1	71	24.4711	91.1	110.67	70	1	1	1	2	2	2	2	3	2	17.2	5.15	4.88	1.37	1.43	2.99	56.63	28	2	35.757
1	62	22.4356	83.5	130.33	93	1	1	1	1	2	2	1	1	2	14.74	5.16	5.82	1.37	2.02	2.83	92.45	28	2	25.345
1	60	24.1988	83.5	137.67	98	1	1	1	1	2	2	2	2	2	14.13	5.34	3.94	1.36	1.27	2.34	78.64	28	2	25.16
1	67	22.0876	84.5	137.67	82.67	1	1	1	2	2	0	2	3	2	10.67	5.22	4.62	1.36	1.38	2.61	89.74	28	2	26.52
1	66	18.6197	73.4	162.67	86.67	1	1	1	1	2	1	2	1	2	19.82	6.35	5.31	1.36	1.6	2.81	94.6	28	2	11.424
1	74	19.1674	77.6	144	95.33	1	1	1	1	1	2	3	1	2	19.63	5.07	5.82	1.35	2.19	2.95	89.98	28	2	17.01
1	45	21.4761	78.7	141.67	97.33	1	1	1	2	2	0	2	2	2	13.54	5	6.04	1.33	1.83	3.31	119.63	28	2	18.221
1	60	19.5797	74.7	135.67	83.67	1	1	1	2	1	0	2	1	2	23.03	5.45	3.67	1.31	1.14	2.23	69.32	28	2	12.707
1	63	20.5755	75.1	120.33	71.33	2	1	1	2	2	1	2	2	2	18.36	5.64	3.46	1.3	0.83	2.03	53.49	28	2	13.13
1	53	22.9351	88.6	131.67	95	1	1	1	2	0	2	2	2	2	16.81	5.93	6.89	1.27	1.82	4.05	82.6	28	2	29.972
1	48	19.9644	82.4	136	97	1	1	1	2	1	0	3	3	2	25.01	6.71	4.67	1.26	1.62	2.74	105.46	28	2	21.924
1	65	19.0275	67.9	108	81.33	2	1	1	2	2	2	2	1	2	13.65	8.22	5.88	1.26	2.13	2.76	99.62	28	2	3.654
1	62	21.0411	76.2	145	97.33	1	1	1	1	1	2	2	2	2	10.31	5.7	4.53	1.25	1.8	2.08	95.59	28	2	14
1	64	24.5602	87.2	147	93.67	1	1	1	1	2	0	2	1	2	29.08	5.79	5.12	1.23	1.43	2.97	94.25	28	2	27.306
1	61	20.9169	72.7	139.67	96.33	1	1	1	2	1	2	1	1	2	19.17	5.58	5.75	1.21	1.69	3.47	94.11	28	2	9.317
1	74	22.3972	90	155	92.67	1	1	1	1	2	2	2	1	2	14.54	6.76	6.13	1.21	1.93	3.67	87.86	28	2	30.25
1	74	23.4407	88.5	161	86.67	1	1	2	2	2	0	1	2	2	13.72	5.98	5.39	1.21	1.17	3.4	92.89	28	2	28.435
1	66	21.7918	81.2	125	79.67	1	1	1	2	1	2	2	2	2	54.61	5.65	6.14	1.19	0.97	3.21	73.44	28	2	19.278
1	65	24.1794	89	163	96	1	1	1	2	1	0	2	2	2	10.66	5.98	4.22	1.19	1.24	2.43	94.14	28	2	28.56
1	68	20.4382	82.7	146	84.67	1	1	1	1	2	2	2	1	2	32.63	5.7	4.62	1.18	1.18	2.64	80.73	28	2	20.886
1	71	24.1896	90.1	133.33	74.33	1	1	1	1	1	2	3	1	2	24.22	4.66	5.37	1.17	1.12	2.53	28.79	28	2	29.367
1	61	23.2945	88.5	154.67	102.67	1	1	1	1	2	0	2	3	2	65.58	5.47	3.17	1.17	1.44	3.59	81.32	28	2	27.495
1	44	21.4045	80.5	135	93	1	1	1	2	2	2	2	2	2	13.02	5.59	5.03	1.17	1.69	2.66	107.24	28	2	18.135
1	78	23.5253	84.2	166.67	94	1	1	2	1	0	0	2	1	2	25.29	5.7	5.83	1.13	2.18	2.75	51.67	28	2	21.696
1	65	19.1557	71.8	137	86.67	1	1	1	1	0	0	2	1	2	24.32	5.54	4.32	1.12	1.41	2.23	77.99	28	2	7.616
1	62	20.2538	71.3	144.33	92.67	1	1	1	2	2	0	3	1	4	28.45	5.53	4.92	1.12	1.3	3.59	50.85	28	2	7.056
1	72	21.6838	78.3	138	82.67	1	1	1	1	2	1	2	1	2	10.83	5.01	4.15	1.11	1.74	1.72	97.52	28	2	14.763
1	65	20.7452	71.2	140.33	104.33	1	1	1	2	2	2	2	1	2	17.78	6.75	5.14	1.1	2.87	1.66	94.7	28	2	6.82
1	70	23.9443	94.3	134	78.33	2	1	1	2	1	1	1	1	2	16.59	7.14	4.33	1.08	1.21	2.68	96.18	28	2	31.644
1	55	22.4802	76.6	171	84.67	2	1	1	1	2	0	3	3	5	15.59	9.64	5.7	1.08	2.01	3.01	113.22	28	2	12.528
1	52	19.7888	78	123.67	82	1	1	1	2	2	2	2	2	2	12.39	4.81	5.69	1.07	1.47	3.29	101.95	28	2	13.91
1	71	19.9553	75.5	145	86.67	1	1	1	2	2	2	2	2	2	70.89	5.04	3.77	1.06	1.67	1.93	90.79	28	2	11.13
1	69	19.6878	74	153.33	96	1	1	1	2	2	1	2	2	2	11.03	5.33	3.43	1.06	1.38	1.47	72.85	28	2	9.54
1	69	20.6722	72	139.33	88	1	1	1	1	2	0	1	3	2	92.72	5.94	4.97	1.05	1.26	3	81.32	28	2	7.35
1	68	20.0437	79.5	123.33	91.67	1	1	1	1	1	2	3	1	2	10.72	5.37	4.65	1.04	1.9	1.94	83.09	28	2	15.08
1	70	24.9101	95.9	141.67	87.33	1	1	1	1	1	2	2	1	2	13.57	5.61	4.26	1.03	1.29	2.28	85.66	28	2	31.827
1	71	19.1225	67.8	155.33	101	2	1	1	1	2	2	2	3	2	15.67	6.71	6.04	1.03	2.41	2.46	82.56	28	2	2.884
1	64	20.1844	74	143.67	96	1	1	1	2	1	0	2	2	2	23.84	4.75	4.3	1.01	1.3	2.65	37.51	28	2	9.09
1	74	19.7381	71	149.67	85.67	1	1	1	1	2	0	2	2	2	15.41	5.11	5.95	0.97	2.42	2.98	42.34	28	2	5.82
1	70	23.1174	83.2	150.33	93.33	1	1	1	2	1	2	2	1	4	12.45	5.29	5.16	0.97	1.34	3.21	94.3	28	2	17.654
1	68	21.5625	79	171	99.67	1	1	1	1	1	2	3	2	2	12.95	5.67	4.7	0.96	1.79	2.7	96.26	28	2	13.44
1	66	23.3922	78.8	135.33	80	2	1	1	2	0	2	2	1	4	12.94	6.76	6.1	0.95	2.05	3.16	86.79	28	2	13.11
1	76	20.5468	78.4	132.33	81	2	1	1	2	1	2	2	1	4	12.93	8.41	5.27	0.94	1.71	2.02	92.84	28	2	12.596
1	79	19.435	76.8	134.67	85	1	1	1	2	0	1	2	1	2	18.84	5.29	5.82	0.94	2.47	2.67	87.41	28	2	11.092
1	55	24.6947	89.4	156.67	100.67	1	1	1	2	2	2	2	2	2	13.94	6.28	4.86	0.93	1.69	2.52	104.11	28	2	22.692
1	78	21.3747	80.9	108.33	79.33	1	1	1	2	1	1	2	1	4	16.66	5.28	3.58	0.93	0.9	2.17	64.15	28	2	14.787
1	65	19.669	77.1	147	89.67	1	1	1	1	0	0	2	1	2	13.53	5.08	3.17	0.91	1.14	1.54	73	28	2	11.011
1	57	18.5063	63.5	145	87.33	1	1	1	2	2	2	2	3	4	10.13	5.16	5.44	0.91	1.88	2.8	103.32	28	2	-1.365
1	72	20.7775	75.9	159.33	104	1	1	1	2	1	2	3	2	2	13.55	5.56	4.96	0.91	1.76	2.61	89.1	28	2	9.919
1	65	20.9259	79	109.67	74.33	1	1	1	2	1	0	2	3	2	19.77	5.7	3.44	0.9	1.43	2.04	94.14	28	2	12.6
1	69	19.9452	74.1	129.33	88.67	1	1	1	2	0	0	3	1	2	28.69	6.38	4.26	0.89	1.78	2.25	61.39	28	2	8.099
1	66	19.6997	74	160.33	73	1	1	1	2	2	0	2	2	2	44	6.48	3.82	0.88	1.5	1.92	90.37	28	2	7.92
1	70	21.9799	87.3	134	92	1	1	1	2	2	0	1	3	2	14.78	6.01	5.27	0.88	2.35	2.47	100.36	28	2	19.624
1	72	18.855	67.6	165	80.67	1	1	1	1	2	0	2	3	2	11.88	5.54	5.41	0.88	2.52	1.94	95.48	28	2	2.288
1	65	19.455	75	155.67	103.67	1	1	1	1	2	2	2	1	2	66.75	4.62	5.76	0.88	1.93	3.01	66.14	28	2	8.8
1	64	20.45	77.8	113.33	76.67	1	1	1	2	2	1	2	2	2	15.86	5.08	3.15	0.87	1.65	2.38	94.25	28	2	11.136
1	53	24.2244	83.1	162	94.33	2	1	1	2	2	2	2	3	2	14.24	8.03	4.65	0.87	1.34	3.13	109.12	28	2	15.747
1	70	22.8155	86.9	155.67	75.33	1	1	1	1	1	0	2	3	2	17.71	5.97	4.16	0.87	1.06	2.55	72.34	28	2	19.053
1	72	24.8003	94.6	148.67	92.33	1	1	2	2	1	2	1	1	2	14.86	5.35	7.38	0.87	1.86	4.51	68.62	28	2	25.752
1	67	23.1024	85	164	98.33	1	1	1	1	1	0	3	1	2	15.64	5.32	4.03	0.83	1.63	2.41	71.07	28	2	16.6
1	66	20.3623	76.4	157	89.67	1	1	1	2	2	2	2	3	2	17.16	5.29	4.74	0.82	1.8	2.37	93.48	28	2	9.348
1	66	21.2109	77.6	156	87.67	1	1	1	2	2	2	2	2	2	19.91	5.78	5.52	0.81	2	3.34	93.48	28	2	10.206
1	74	20.3421	73	149.33	94.67	1	1	1	2	2	2	3	3	2	18.24	5.26	3.46	0.81	1.48	1.93	62.83	28	2	6.48
1	65	22.2159	85.9	158.67	92.67	1	1	1	2	2	1	2	3	2	20.51	5.09	4.04	0.81	1.4	1.99	98.95	28	2	16.929
1	72	23.7542	94	146.33	84	1	1	1	1	0	2	2	1	4	15.85	5.22	4.68	0.81	1.41	2.51	93.59	28	2	23.49
1	62	20.0547	79	168.33	77.67	1	1	1	2	2	2	3	3	2	10.67	5.72	4.01	0.8	1.37	2.12	98.5	28	2	11.2
1	74	23.5975	89	166.33	93.67	1	1	1	1	2	2	2	3	2	22.65	6.78	8.44	0.8	2.51	4.77	79.66	28	2	19.2
1	72	19.4734	78.5	146.33	88.33	1	1	1	2	2	2	2	3	2	13.7	5.75	4.76	0.79	2.16	2.02	77.39	28	2	10.665
1	69	21.6446	83.4	173.67	101	1	1	1	1	2	1	2	3	2	18.42	5.75	4.47	0.79	1.88	2	74.81	28	2	14.536
1	61	20.9203	72.5	157.67	102.33	1	1	1	1	1	2	2	1	2	32.55	5.37	4.46	0.79	2.62	1.93	84.8	28	2	5.925
1	55	19.771	66.5	142.67	92.67	1	1	1	1	2	2	2	2	4	12.39	5.61	4.59	0.78	1.76	2.19	98.71	28	2	1.17
1	71	23.7439	86.8	115.33	77	1	1	1	2	2	2	2	2	2	15.99	5.67	3.48	0.76	1.47	1.72	94.25	28	2	16.568
1	58	20.7341	75.5	141.33	92	1	1	1	2	2	2	2	2	2	37.62	6.66	5.29	0.76	1.98	2.94	103.94	28	2	7.98
1	65	19.7836	70.9	151.67	80.67	1	1	1	2	2	2	2	1	2	24.21	6.39	4.07	0.76	1.62	2.1	41.49	28	2	4.484
1	65	18.7575	77.2	164.67	66	1	1	1	1	1	0	2	2	2	12.6	5.89	5.28	0.76	1.94	2.69	86.11	28	2	9.272
1	66	24.5339	83.8	156.67	94.33	1	1	1	2	1	2	3	3	2	13.72	4.86	4.13	0.75	1.42	2.24	92.4	28	2	14.1
1	67	19.0741	68.6	167.67	84.67	1	1	1	2	2	1	3	3	2	15.16	6.94	4.93	0.72	1.87	2.55	95.7	28	2	2.592
1	71	20.8992	80	164	84.33	1	1	1	2	2	1	2	1	2	39.22	4.99	4.63	0.72	1.26	2.83	52.63	28	2	10.8
1	62	18.762	73.3	148.33	103.67	1	1	1	1	0	0	3	1	2	11.37	5.19	3.32	0.71	1.53	1.35	103.14	28	2	5.893
1	71	19.3238	65.4	114.67	80.33	1	1	1	1	0	0	2	1	2	17.51	5.64	6.11	0.71	2.34	3	87.73	28	2	0.284
1	62	21.4219	74.9	130	88	1	1	1	2	1	2	2	1	2	12.36	4.78	4.43	0.69	2.17	2.01	86.67	28	2	6.831
1	66	21.6366	80.1	140.33	85	1	1	1	2	0	2	2	1	2	13.18	6.03	5.18	0.68	2.63	2.14	80.72	28	2	10.268
1	69	24.977	84.9	159.33	94.33	1	1	2	1	1	0	2	1	2	48.05	6.02	3.81	0.68	1.34	2.18	87.55	28	2	13.532
1	78	20.2853	76	118.33	74.33	1	1	1	2	2	2	1	1	4	25.36	5.63	3.77	0.68	1.45	2.09	51.14	28	2	7.48
1	61	22.3945	83.7	147	91	1	1	1	1	1	2	1	1	4	12.85	5.43	4.84	0.67	1.64	2.78	102.46	28	2	12.529
1	66	20.5988	84.5	195	102.67	1	1	1	2	2	0	2	1	2	13.02	5.36	5.36	0.67	1.61	3.01	91.88	28	2	13.065
1	73	19.081	68.6	134.33	83	1	1	1	1	2	2	2	3	2	13.13	5.24	4.94	0.67	1.88	2.44	102.19	28	2	2.412
1	51	21.1096	78.8	131.67	96.33	1	1	1	1	0	0	3	2	4	24.69	5.32	3.85	0.65	1.2	2.24	92.28	28	2	8.97
1	51	24.2934	80.8	157.67	95	1	1	1	1	1	2	2	2	3	21.3	4.97	4.39	0.62	2.36	1.77	106.41	28	2	9.796
1	66	20.7497	75	126	73.67	1	1	1	2	2	2	2	3	2	15.04	5.59	3.85	0.59	1.63	1.83	93.48	28	2	5.9
1	71	22.6244	81.3	154	89	1	1	1	2	1	0	2	1	2	17.86	5.96	4.62	0.58	2.23	2.43	75.8	28	2	9.454
1	65	22.5136	78.1	156	95.33	1	1	1	2	1	0	2	3	2	14.64	5.2	4.16	0.56	1.74	2.32	94.14	28	2	7.336
1	61	19.8587	73.3	127	76.67	2	1	1	1	2	0	2	1	2	10.09	7.21	4.15	0.54	1.59	2.45	96.82	28	2	4.482
1	69	18.6772	63.2	155.33	82.67	1	1	1	2	2	0	2	1	2	14.27	5.45	3.58	0.5	1.16	2.83	17.17	28	2	-0.9
1	62	20.157	69.7	129	73.33	1	1	1	2	2	1	2	2	2	10.79	4.61	4.58	0.48	1.48	2.53	103.14	28	2	2.256
1	47	20.2594	72.7	130.33	94.67	1	1	1	2	2	2	2	1	1	25.17	5.49	3.8	0.42	1.56	1.85	103.28	28	2	3.234
1	70	18.5156	69.4	144.67	95.33	1	1	1	1	1	2	2	2	4	14.26	4.61	4.74	0.39	1.76	2.08	97.51	28	2	1.716
1	51	24.5116	87	120.33	96.33	2	1	1	1	2	2	2	2	2	15.4	22.54	5.1	11.3	0.78	3.42	58.77	29	2	248.6
1	42	24.751	92.5	129.67	90.33	1	1	1	1	2	2	2	1	2	30.27	6.15	5.75	8.05	1.61	3	118.7	29	2	221.375
1	63	24.0292	84.4	132.67	81.67	1	1	1	2	1	1	2	1	2	17.84	5.59	4.21	5.22	1.06	2.07	51.46	29	2	101.268
1	56	21.2854	84.5	146.67	92	1	1	1	1	2	2	2	3	2	15.8	4.43	3.69	4.65	1.35	2.07	109.12	29	2	90.675
1	61	22.2538	83	126.33	80	1	1	1	2	2	2	2	2	2	17.87	4.92	2.81	4.56	0.86	3.5	94.64	29	2	82.08
1	71	22.1895	86.8	118	69	1	1	1	2	2	1	3	1	4	14.63	5.83	6.1	4.52	1.08	3.83	88.71	29	2	98.536
1	61	24.8585	90.8	169.33	105	1	1	1	2	2	0	2	3	2	14.14	5.33	5.99	4.38	1.73	3.24	99.19	29	2	113.004
1	72	21.9218	76	156.33	76.33	1	1	1	1	0	0	2	1	3	11.05	5.78	6.05	3.96	1.51	3.47	108.47	29	2	43.56
1	66	22.0888	76.3	136	94	2	1	1	1	2	0	2	2	2	15.42	7.06	5.24	3.66	1.3	3.16	99.59	29	2	41.358
1	44	23.2819	83.8	132.33	78.67	1	1	1	2	2	2	3	2	2	10.26	5.2	4.65	3.66	1.34	2.38	116.24	29	2	68.808
1	61	22.3172	90.1	131	101	2	1	1	2	1	2	2	1	2	15.81	6.98	5.27	3.6	1.12	3.24	86.02	29	2	90.36
1	69	23.975	85	171	99.67	2	1	1	2	1	1	1	2	2	20.34	17.68	5.66	3.54	1.09	3.91	24.58	29	2	70.8
1	70	23.3044	84.1	158.67	96.33	1	1	1	2	2	2	2	2	2	62.9	5.13	5.31	3.44	1.13	3.14	73.3	29	2	65.704
1	67	24.6965	96.2	146.33	96.67	1	1	1	2	2	2	1	1	2	10.25	5.5	5.21	3.1	1.11	3.07	89.26	29	2	96.72
1	83	23.3577	91.4	149.33	73	2	1	1	2	1	0	2	1	4	21.92	8.12	4.26	2.85	0.99	2.49	67.81	29	2	75.24
1	45	24.0692	83	170.67	119	1	1	1	2	1	2	2	1	2	12.71	5.5	5.43	2.83	1.03	3.46	114.64	29	2	50.94
1	59	24.5846	83.4	124.33	80.67	1	1	1	2	2	2	1	2	2	19.71	5.63	6.23	2.82	1.18	3.93	80.26	29	2	51.888
1	68	20.8061	80.3	185	119.67	1	1	1	1	1	2	2	2	2	12.73	5.01	6.07	2.76	1.31	3.68	89.11	29	2	42.228
1	63	23.0047	86.5	161	105.67	1	1	1	1	0	2	3	2	2	12.45	6.05	4.92	2.75	1.17	2.8	95.47	29	2	59.125
1	44	23.5139	82.3	146	91.33	1	1	1	2	1	2	2	1	2	11.44	4.87	3.88	2.75	1.11	2	122.32	29	2	47.575
1	44	24.559	84.2	161.67	117.67	1	1	1	1	0	1	1	2	2	14.33	6.1	4.49	2.73	1.17	2.67	111.77	29	2	52.416
1	43	21.3463	78	133.33	98.67	1	1	1	1	1	0	2	3	2	53.27	5.6	5.26	2.58	1.4	3.03	117.87	29	2	33.54
1	42	24.9816	82.3	138	95.67	1	1	2	2	2	0	2	2	2	10.99	5.4	4.09	2.46	1.22	2.46	106.97	29	2	42.558
1	54	24.9216	90.2	123.67	82.67	1	1	1	2	2	0	2	1	2	18.29	5.57	3.7	2.42	0.95	2	68.99	29	2	60.984
1	74	23.1478	87.7	153.33	94.33	1	1	1	1	2	1	2	1	2	18.25	4.99	5.76	2.37	1.51	3.64	59.95	29	2	53.799
1	48	19.8903	70	160.33	101.67	1	1	1	1	1	0	2	3	2	21.18	6.93	5.24	2.37	0.95	3.43	106.71	29	2	11.85
1	49	24.733	90.5	124.67	89	1	1	1	2	0	2	2	3	2	12.98	6.37	5.59	2.36	1.55	3.08	94.95	29	2	60.18
1	54	22.2369	77	120	84	2	1	1	2	2	2	3	3	2	15.69	7.37	4.32	2.36	1.54	2.53	100.53	29	2	28.32
1	76	24.9401	95.3	167.33	91	1	1	1	2	2	0	2	3	2	19.16	6.23	5.03	2.31	1.14	3.12	39.04	29	2	69.993
1	69	23.1163	74.5	139	78.33	2	1	1	2	2	0	2	2	2	18.22	7.11	7.02	2.29	2.03	4.24	53.92	29	2	21.755
1	62	23.8649	84.1	142.33	108	1	1	1	2	2	0	2	2	2	12.13	6.08	3.16	2.26	1.16	3.75	109.51	29	2	43.166
1	66	22.8339	85.1	144.67	87.33	1	1	1	2	0	0	2	3	2	15.35	5.7	4.3	2.2	1.25	2.57	100.99	29	2	44.22
1	68	23.4233	85.5	112.67	71	1	1	1	2	2	0	2	1	2	15.25	5.17	4.31	2.19	0.99	2.51	64.76	29	2	44.895
1	67	24.2791	92.5	165.67	99.33	1	1	1	1	0	0	3	1	2	13.23	5.32	5.05	2.17	1.05	3.42	77.96	29	2	59.675
1	46	23.2225	82.9	125.67	88.67	1	1	1	2	0	2	3	1	2	14.69	5.59	6.98	2.16	1.57	4.29	94.22	29	2	38.664
1	66	24.6904	95.8	161	99	1	1	1	2	2	2	2	3	2	21.25	5.97	6.66	2.15	2.05	4.02	85.51	29	2	66.22
1	75	19.3714	74.7	142.67	84	1	1	1	2	1	2	3	1	1	16.26	5.76	6.7	2.12	1.58	4.41	87.24	29	2	20.564
1	52	24.6505	89.4	140.33	92.33	1	1	1	1	2	1	1	1	2	12.72	6.17	5.74	2.12	1.16	2.64	92.97	29	2	51.728
1	64	22.7661	88.7	142.33	98.67	1	1	1	2	2	0	2	1	2	15.07	5.12	4.43	2.11	1.14	2.74	103.91	29	2	50.007
1	63	22.0719	78.4	142.67	94.67	1	1	1	2	2	2	3	3	2	28.36	6.34	5.04	2.07	1.55	2.73	96.04	29	2	27.738
1	53	23.9511	84.9	147	97	2	1	1	2	1	2	3	3	2	11.99	7.11	5.75	1.97	1.69	3.97	100.11	29	2	39.203
1	68	23.6547	86.5	177	109.67	2	1	1	2	2	2	1	1	2	17.19	7.81	6.97	1.96	1.65	4.8	69.69	29	2	42.14
1	64	24.5396	90.8	127.33	88.67	2	1	1	2	2	2	2	2	2	43.4	7.28	5.7	1.92	1.37	3.63	96.53	29	2	49.536
1	37	20.9692	69.3	133.33	92.33	1	1	1	2	0	1	2	1	3	16.1	5.61	5.91	1.92	1.65	3.37	83.48	29	2	8.256
1	63	19.0261	76.4	129.33	78.67	1	1	1	2	2	0	2	2	2	14.17	5.53	4.88	1.91	1.04	3.14	94.37	29	2	21.774
1	71	23.2053	88	135.33	75	1	1	1	2	1	1	2	1	2	43.14	5.04	4.93	1.9	1.34	3	92.46	29	2	43.7
1	44	21.157	79.2	142.33	93	1	1	1	1	2	2	2	3	2	11.14	5.62	5.58	1.78	1.43	3.44	116.24	29	2	25.276
1	61	24.8753	86.3	136.33	102	1	1	1	1	1	0	3	1	2	55.77	6.76	7.23	1.73	1.99	4.22	58.84	29	2	36.849
1	54	20.2395	74	140	92	1	1	1	1	2	1	3	3	1	18.84	5.56	3.11	1.7	1.22	3.93	106.9	29	2	15.3
1	62	22.4974	88.9	146.67	96	1	1	1	2	2	2	3	3	2	22.04	5.15	4.43	1.69	2.05	2.02	57.22	29	2	40.391
1	49	24.9521	81.5	129.33	83	1	1	1	2	2	0	2	3	2	35.54	5.46	4.27	1.68	1.33	1.58	87.27	29	2	27.72
1	67	23.571	87.6	158	80	1	1	1	2	0	0	2	3	2	15.46	5.76	5.39	1.67	1.59	3.29	95.1	29	2	37.742
1	65	22.7273	87	124.67	92.33	1	1	1	2	2	0	2	1	2	60.8	5.23	4.13	1.66	0.94	2.52	83.64	29	2	36.52
1	63	20.1269	76.5	152.33	93.67	1	1	1	1	0	0	2	1	2	18	6.4	4.78	1.66	0.87	3.17	63.3	29	2	19.09
1	56	21.6889	76.1	142	85	1	1	1	1	2	0	2	2	2	12.2	4.92	4.49	1.65	1.45	2.37	117.1	29	2	18.315
1	66	20.7567	77.1	155	96.33	1	1	1	2	1	1	2	1	2	12.69	4.99	5.49	1.62	1.25	3.18	91.37	29	2	19.602
1	66	22.2639	90.8	147.33	105.33	1	1	1	1	2	0	1	1	2	15.85	5.6	4.08	1.61	1.13	2.37	89.89	29	2	41.538
1	58	23.4501	87.5	159	90.33	1	1	1	1	0	2	1	2	2	20.07	6.28	4.18	1.6	1.03	2.55	93.19	29	2	36
1	48	22.1975	87.8	122	89	1	1	1	2	0	0	2	2	2	12.15	5.34	7.82	1.57	1.73	5.53	102	29	2	35.796
1	67	24.144	87.2	127	90.33	1	1	1	2	1	1	1	2	2	11.98	5.85	6.46	1.56	1.5	4.2	97.57	29	2	34.632
1	71	22.0458	82.4	150.67	94	1	1	1	1	0	2	2	1	2	11.83	5.53	5.49	1.56	1.34	3	87.25	29	2	27.144
1	69	22.2761	81.3	118.67	81.67	1	1	1	2	1	0	2	2	2	11.08	4.89	4.33	1.55	1.33	2.35	75.83	29	2	25.265
1	55	24.1242	80.2	140	94.33	1	1	1	1	2	2	2	3	2	11.8	4.88	4.72	1.54	1.27	2.59	102.2	29	2	23.408
1	60	21.0459	81	107	70.67	1	1	1	1	2	1	2	1	2	11.08	5.79	3.4	1.5	1.13	1.92	103.18	29	2	24
1	69	22.0661	81.5	167	100.67	1	1	1	1	2	2	3	2	2	22.42	5.75	4.55	1.5	1.33	2.74	56.22	29	2	24.75
1	65	19.4248	68.9	160	100	1	1	1	1	2	2	2	3	2	14.86	5.96	6.19	1.49	2.22	3.28	90.04	29	2	5.811
1	57	23.0638	80.8	133.67	96.33	1	1	1	2	2	2	2	1	4	22.99	5.85	6.9	1.46	1.39	4.4	77.22	29	2	23.068
1	71	18.8999	85	152	93	1	1	1	1	2	2	2	2	2	23.47	4.91	4.97	1.46	1.69	2.54	74.77	29	2	29.2
1	71	22.6044	88.1	145	85	1	1	1	2	1	0	2	2	2	21.16	6.45	4.4	1.41	1.3	2.5	65.74	29	2	32.571
1	71	22.098	83.8	124.33	76.67	1	1	1	2	2	1	2	1	2	15.88	5.37	4.81	1.4	1.27	2.9	81.36	29	2	26.32
1	70	22.8818	86.2	166.33	86.33	2	1	1	2	1	2	2	1	2	11.65	7.14	4.42	1.4	1.69	2.38	87.4	29	2	29.68
1	70	22.6925	83.2	143.33	85.33	1	1	1	2	1	2	2	3	2	19.96	5.44	4.96	1.39	1.79	2.52	85.66	29	2	25.298
1	65	24.6024	90.4	148.67	97	1	1	1	2	1	1	2	1	2	125.75	5.62	5.35	1.35	1.4	3.23	90.04	29	2	34.29
1	56	23.4176	93.4	153	96	1	1	1	1	2	0	2	1	2	10.04	5.07	4.64	1.34	1.4	2.92	106.12	29	2	38.056
1	60	21.9037	83.3	142.67	94.33	1	1	1	2	2	2	3	3	2	10.12	5.58	4.43	1.34	1.58	2.57	98.67	29	2	24.522
1	62	23.9288	85.6	142.33	91.33	1	1	1	2	1	0	1	1	2	13.63	6.64	5.08	1.33	2.02	2.76	102.43	29	2	27.398
1	53	21.941	84.1	126	82.67	1	1	1	2	0	0	3	2	2	16.51	6.43	5.76	1.3	1.2	2.66	82.6	29	2	24.83
1	56	22.0478	81.2	167	92.67	2	1	1	2	1	1	2	2	2	12.11	5.61	4.46	1.27	1.23	2.65	89.1	29	2	20.574
1	68	23.5902	88.4	153.33	86.67	1	1	1	2	1	2	2	2	2	20.83	6.22	5.24	1.26	1.73	2.78	83.09	29	2	29.484
1	74	22.107	78.5	162.67	93.67	1	1	1	2	0	1	2	1	2	11.58	6.42	6.99	1.25	1.58	3.09	85.43	29	2	16.875
1	53	23.1768	81	145	97	1	1	1	1	2	2	2	1	2	14.56	4.8	4.29	1.24	1.56	2.4	101.24	29	2	19.84
1	61	20.6374	79.6	154	88.67	1	1	1	2	2	0	2	2	2	23.58	5.96	4.51	1.24	1.59	2.67	93.1	29	2	18.104
1	51	20.3546	76.2	119.33	84.33	1	1	1	2	2	2	2	2	2	29.95	4.81	3.98	1.24	1.36	1.88	109.18	29	2	13.888
1	54	22.6162	79.7	132.67	96.33	1	1	1	1	1	0	2	1	2	16.48	5.8	4.22	1.23	1.17	2.48	98.86	29	2	18.081
1	75	19.2969	71.9	147.67	84.33	1	1	1	1	2	0	2	1	2	15.05	5.28	5.55	1.23	1.51	3.16	68.94	29	2	8.487
1	50	20.5347	81.4	121.67	86.33	1	1	1	2	2	0	2	2	2	13.87	6.32	3.29	1.17	1.65	1.56	89.07	29	2	19.188
1	53	21.0373	77.7	165.67	106	1	1	1	1	0	0	2	2	2	36.37	5.36	4.06	1.15	1.12	2.43	100.11	29	2	14.605
1	71	21.3052	81.6	138.67	76.33	1	1	1	2	2	1	2	1	2	127.45	6.37	2.98	1.14	1.42	2.35	48.19	29	2	18.924
1	82	21.3967	80.5	149.33	82	1	1	1	2	2	0	1	1	4	35.31	5.51	4.5	1.14	1.22	3.49	73.17	29	2	17.67
1	69	20.737	69.8	150.67	81	1	1	1	1	2	0	2	2	2	24.48	5.54	3.96	1.14	1.18	2.16	76.87	29	2	5.472
1	57	22.9571	86.1	143.33	94	2	1	1	2	1	1	2	1	2	10.46	9.35	4.84	1.13	1.46	2.75	103.99	29	2	23.843
1	60	21.9977	82.5	147.33	96	1	1	1	1	1	2	2	3	2	11.53	5.9	5.16	1.12	1.35	2.07	100.52	29	2	19.6
1	70	23.5539	82.4	123.33	70.33	2	1	1	2	2	0	2	1	2	32.73	6.74	3.62	1.12	1.19	2.09	41.39	29	2	19.488
1	72	20.4858	72.4	170.67	89.33	1	1	1	2	1	2	2	3	2	10.25	5.45	6.38	1.11	1.43	2.74	94.21	29	2	8.214
1	73	18.582	70.9	156.67	87.33	1	1	1	2	1	0	1	1	2	27.62	6.13	4.6	1.09	1.9	2.23	74.74	29	2	6.431
1	67	20.3995	69.6	134.67	93.67	1	1	1	2	2	1	2	2	4	28.05	5.23	4.1	1.07	1.39	2.17	93.94	29	2	4.922
1	67	19.1962	75.1	146	87.67	1	1	1	1	2	2	2	1	2	22.19	6.26	5.56	1.07	2.02	3.36	59.53	29	2	10.807
1	64	24.2248	85.1	149.67	91	1	1	1	2	1	0	2	2	2	23.18	5.93	6.64	1.04	2.35	3.7	73.52	29	2	20.904
1	70	20.202	76.2	123.67	77.67	1	1	2	1	1	2	3	1	2	21.01	5.5	4.2	1.04	1.55	2.55	77.4	29	2	11.648
1	66	22.9359	79.8	154.67	86	1	1	1	1	0	2	2	1	2	14.32	5.44	4.25	1.01	1.56	2.44	92.94	29	2	14.948
1	68	24.9149	86.5	160	71	1	1	1	1	1	0	1	1	2	13.31	5.86	5.08	1.01	1.66	2.85	94.43	29	2	21.715
1	78	20.6175	69	149.67	92.67	1	1	1	2	1	0	2	1	2	17.12	6	6.33	1	2.58	2.92	52.22	29	2	4
1	53	20.4283	75.6	121.33	82.33	1	1	1	1	2	0	2	3	2	61.88	5.6	5.01	1	1.71	2.98	103.65	29	2	10.6
1	63	19.6421	73.9	127.33	94	1	1	1	2	0	0	3	1	2	17.98	5.54	5.94	0.99	2.1	2.6	63.3	29	2	8.811
1	62	19.1099	66.3	154.33	108	1	1	1	2	1	2	3	3	2	18.67	5.42	5.77	0.99	2.3	3.02	74.56	29	2	1.287
1	58	24.6797	88.3	130	83.67	1	1	1	1	2	2	2	2	2	17.97	6.32	5.58	0.97	1.73	3.46	91.8	29	2	22.601
1	71	21.3385	76.8	134.67	91.33	1	1	1	2	1	2	1	1	2	17.61	4.97	5.39	0.96	1.76	3.04	74.77	29	2	11.328
1	62	19.19	73	122.67	70.33	1	1	1	2	2	0	2	2	2	13.15	5.33	5.58	0.96	2	3.3	68.36	29	2	7.68
1	74	22.2816	84.1	141	82.67	1	1	1	2	2	0	1	1	2	20.8	5.52	3.85	0.95	1.92	2.58	45.88	29	2	18.145
1	59	24.0971	84.7	136.33	91	1	1	1	1	2	0	1	2	2	13.55	5.06	4.63	0.95	1.16	2.81	67.39	29	2	18.715
1	79	22.9027	89.2	136	94.67	1	1	1	1	1	1	2	1	2	20.53	4.54	4.93	0.95	1.48	2.61	78.05	29	2	22.99
1	66	24.2818	87.6	146	96.33	1	1	1	2	1	2	2	1	2	27.55	5.87	5.83	0.94	1.81	3.25	88.1	29	2	21.244
1	58	24.6423	94.7	126	91	1	1	1	1	0	0	2	3	2	15.16	6.41	4.55	0.93	1.74	2.56	67.86	29	2	27.621
1	63	19.7134	74.7	126.67	79	1	1	1	2	1	0	2	3	2	12.18	5.72	3.41	0.93	1.11	1.75	94.92	29	2	9.021
1	66	22.0073	77.4	170.67	92.33	1	1	1	1	1	0	2	2	2	19.98	5.39	5.57	0.92	2.2	2.99	47.65	29	2	11.408
1	70	19.9075	71.2	113	78	1	1	1	2	0	2	2	1	2	11.09	5.68	5.42	0.91	1.9	2.92	58.29	29	2	5.642
1	69	23.3952	87.4	166	102.33	1	1	1	2	2	1	2	2	2	16.56	4.91	6.58	0.89	1.73	4.01	92.63	29	2	19.936
1	65	19.9594	81.6	185	110	2	1	1	2	2	0	3	1	2	14.32	4.63	4.86	0.89	1.2	2.93	88.72	29	2	14.774
1	69	22.7474	81.9	145	82.67	1	1	1	1	2	0	2	2	2	11.21	5	4.69	0.87	1.2	1.87	105.11	29	2	14.703
1	69	19.0219	70.2	121.33	74.67	1	1	1	2	0	1	2	1	2	31.48	4.5	3.82	0.87	1.07	2.09	69.2	29	2	4.524
1	78	19.5289	71.7	180.33	82.67	1	1	1	2	1	0	3	1	4	31.24	5.08	4.56	0.86	1.87	2.59	68.39	29	2	5.762
1	67	24.2561	94	166	92.67	1	1	1	2	1	0	2	3	4	15.58	6.2	4.71	0.85	1.57	2.63	87.48	29	2	24.65
1	71	22.9401	81.7	167	82.33	1	1	1	2	2	2	2	1	2	14.58	5.58	5.13	0.84	1.62	2.96	85.06	29	2	14.028
1	66	19.4211	85.3	134	85	1	1	1	2	1	0	2	1	2	13.04	5.06	3.22	0.83	1.49	3.23	95.18	29	2	16.849
1	69	18.9423	75.5	100.33	67	1	1	1	2	0	0	2	1	2	23.14	5.85	4.1	0.83	1.35	2.56	65.08	29	2	8.715
1	60	22.6017	79.5	136	92	1	1	1	2	1	1	2	1	2	19.62	4.91	3.49	0.82	1.13	1.93	71.02	29	2	11.89
1	65	20.2524	77.2	139.33	81	1	1	1	2	2	0	1	1	2	18.17	5.31	4.85	0.79	2.14	2.51	57.82	29	2	9.638
1	76	21.6544	81.6	131.33	79	1	1	1	2	1	0	2	1	4	21.85	5.06	4.32	0.79	1.25	2.63	41.75	29	2	13.114
1	71	20.4969	76.5	124.67	82.33	1	1	1	1	2	1	2	2	2	28.05	5.39	4.67	0.78	1.66	2.45	52.63	29	2	8.97
1	71	21.7969	73.2	125.33	76.33	1	1	1	2	2	2	2	1	2	16.62	6.03	4.47	0.78	1.72	2.25	102.8	29	2	6.396
1	71	19.3554	72.1	183	101	1	1	1	1	2	1	2	3	2	16.81	5.56	3.71	0.76	1.57	1.78	80.19	29	2	5.396
1	70	23.6753	89.8	132.67	72	2	1	1	2	1	1	2	1	2	15.96	7.77	4.72	0.74	1.86	2.23	86.48	29	2	18.352
1	63	21.3314	72.1	195	83.33	1	1	1	2	1	0	2	1	2	19.4	4.49	4.05	0.74	2.54	1.59	15.37	29	2	5.254
1	47	22.5391	74.8	146	94.33	1	1	1	2	0	0	2	2	2	12.14	5.53	5.2	0.72	1.77	2.88	110.84	29	2	7.056
1	56	20.382	76.2	141	87.67	1	1	1	1	0	0	3	2	4	12.4	5.21	4.2	0.72	1.55	2.22	100.88	29	2	8.064
1	64	22.4363	78.6	114.67	74.33	1	1	1	2	2	2	3	1	2	16.23	5.85	4.23	0.71	1.49	2.25	105.47	29	2	9.656
1	58	21.2175	74.2	152.67	105.33	1	1	1	1	2	2	2	2	2	10.16	6.07	3.31	0.71	1.81	2.31	103.94	29	2	6.532
1	70	20.2338	73.1	157.67	82	1	1	1	2	2	0	2	1	2	23.38	6.35	4.39	0.71	1.59	2.18	33.02	29	2	5.751
1	51	23.9363	83	105.67	81	1	1	1	1	2	2	3	3	2	28.37	5.37	3.82	0.69	1.4	2.03	114.69	29	2	12.42
1	68	21.3691	76.1	129	81.67	1	1	1	2	0	0	2	2	2	22.39	5.32	4.06	0.68	1.63	2.1	93.28	29	2	7.548
1	74	23.4251	80.2	169.67	82	1	1	1	2	0	0	2	2	2	13.65	4.98	4.37	0.66	1.67	2.04	86.86	29	2	10.032
1	69	21.3322	84.5	149.67	98.33	1	1	1	2	2	2	3	1	4	11.48	5.49	4.12	0.66	1.51	2.56	82.51	29	2	12.87
1	69	20.0576	76	149.67	88	1	1	1	1	2	2	3	3	2	14.34	5.24	4.85	0.61	1.29	1.92	91.53	29	2	6.71
1	89	24.7795	84.3	179	81.33	1	1	2	1	1	0	3	1	2	117.24	5.27	4.24	0.61	1.35	2.48	81.99	29	2	11.773
1	72	20.3793	72.4	161	88.33	1	1	1	1	1	1	2	2	2	15.14	4.78	3.17	0.56	1.44	2.07	93.59	29	2	4.144
1	70	23.1364	81.2	147.67	76.67	1	1	1	1	2	2	2	3	2	12.28	6.27	4.26	0.56	1.48	2.32	97.51	29	2	9.072
1	55	20.0668	75.9	145.67	103.33	1	1	1	2	0	0	2	2	2	15.83	4.81	3.75	0.55	1.55	1.81	100.99	29	2	5.995
1	71	21.8628	78.5	152.67	86	1	1	2	2	0	0	2	1	2	18.55	6.03	3.76	0.54	1.2	2.1	70.9	29	2	7.29
1	69	23.1126	83.7	133.67	92	1	1	1	1	1	2	1	1	2	13	4.88	4.56	0.52	2.11	2.27	88.49	29	2	9.724
1	68	21.889	82.7	132	83.67	1	1	1	2	1	0	2	3	2	14.37	5.95	4.55	0.51	1.42	2.62	104.15	29	2	9.027
1	65	22.3948	76.2	130.33	72	1	1	1	2	0	1	2	3	2	12.64	4.84	3.76	0.46	1.69	1.75	108.1	29	2	5.152
1	71	22.7622	84.8	150.67	88.33	1	1	1	1	2	2	3	1	2	21.29	6.22	5.32	0.46	2.66	2.7	86.79	29	2	9.108
1	35	23.9854	87.8	136.67	97.33	1	1	1	1	1	0	2	2	2	11.02	6.18	4.23	0.45	1.49	2.46	107.9	29	2	10.26
1	74	24.0051	79.1	156	88.33	1	1	1	2	1	1	2	1	2	13.1	5.38	2.88	0.4	1.4	1.14	96.16	29	2	5.64
1	50	21.5195	75.1	160	101.33	1	1	1	1	1	0	3	3	2	15.09	5.95	4.06	0.37	1.73	2.32	101.68	29	2	3.737
1	43	20.2773	86.1	128.67	92.67	1	1	1	2	0	2	2	2	2	15.56	5.53	5.64	6.26	1.53	3.12	100.5	30	2	132.086
1	63	24.5268	91.8	159.33	99	1	1	1	1	2	1	2	1	2	15.54	5.08	5.7	5.63	0.91	3.66	96.62	30	2	150.884
1	46	23.9317	89.6	155.67	92	1	1	1	1	2	2	2	2	2	17.9	6.23	7.2	4.76	1.47	4.42	86.76	30	2	117.096
1	66	23.9234	95.2	156.33	91.33	1	1	1	2	1	1	2	3	2	29.61	5.78	3.96	4.43	1.02	1.99	64.15	30	2	133.786
1	50	22.4217	85.5	127.67	94.33	2	1	1	2	0	0	2	2	2	19.32	7.25	7.81	3.8	2.21	4.32	110.69	30	2	77.9
1	52	22.8611	78.4	132	89.67	2	1	1	1	1	0	3	3	2	29.79	7.27	5.57	3.79	1.64	3.14	90.33	30	2	50.786
1	70	22.0965	80.3	152.67	101.33	1	1	1	2	2	2	2	1	2	16.34	6.07	6	3.76	1.16	3.27	92.54	30	2	57.528
1	66	24.9451	92	167.33	91.33	2	1	1	2	2	1	2	2	2	12.87	8.3	4.96	3.64	0.96	3.21	107.34	30	2	98.28
1	72	22.0541	82.2	131	75.67	2	1	1	2	2	0	2	2	2	17.61	8.32	5.49	3.17	0.88	3.51	53.9	30	2	54.524
1	61	22.1436	88.8	178	79	1	1	1	2	2	0	2	2	2	32.55	5.81	5.22	3.14	0.84	4.1	70.52	30	2	74.732
1	51	23.4407	87.1	139	108	2	1	1	2	2	2	2	2	2	12.17	7.26	5.66	3.12	1.95	3.17	109.18	30	2	68.952
1	54	22.8729	81.4	146	93.33	2	1	1	1	2	0	2	2	1	11.51	6.87	3.53	3.07	0.7	2.2	98.86	30	2	50.348
1	43	22.3418	81	138.33	93.67	1	1	1	1	0	0	1	1	2	10.27	5.88	5.53	2.82	1.44	3.28	115.49	30	2	45.12
1	70	23.3506	91.3	118.67	84	1	1	1	2	0	2	2	1	2	17.06	5.73	6.21	2.7	1.31	3.94	78.49	30	2	71.01
1	53	23.1291	83.1	137.67	98.33	2	1	1	1	0	0	2	2	2	119.24	6.38	5.1	2.55	1.28	3.13	62.9	30	2	46.155
1	31	23.3355	83	133	94.33	1	1	1	1	0	2	2	3	2	12.51	4.84	5.29	2.43	1.11	3.37	123.23	30	2	43.74
1	50	24.1367	89	165.67	104.67	2	1	1	1	2	0	3	1	2	21.21	7.09	4.87	2.38	1.25	2.92	106.5	30	2	57.12
1	58	23.0137	89.5	120	76.67	2	1	1	2	2	0	2	2	2	16.15	6.01	4.64	2.35	1.47	3.13	97.19	30	2	57.575
1	70	22.9387	80.6	137.33	88	1	1	1	2	2	2	2	1	2	26.5	5.95	3.74	2.33	1.19	2.26	83.14	30	2	36.348
1	55	24.0479	83.8	126.33	91.33	1	1	1	2	0	2	2	1	2	11.6	5.77	6.46	2.28	2.07	3.51	101.59	30	2	42.864
1	66	23.6503	88.9	154.33	80	1	1	1	1	1	1	2	1	2	11.46	5.42	3.81	2.25	1.07	2.08	88.95	30	2	53.775
1	49	24.7831	84.4	117.33	78.67	1	1	1	2	0	0	2	1	2	15.97	5.59	7.61	2.12	1.41	5.51	87.27	30	2	41.128
1	64	23.5634	81.5	142	82.67	1	1	1	2	1	0	2	2	2	12.63	5.52	3.85	2.04	1.17	2.24	108.86	30	2	33.66
1	73	20.1286	80.2	134.67	93	1	1	2	1	2	0	3	3	2	13.84	5.94	3.56	2.03	1.52	3.36	96.15	30	2	30.856
1	47	23.4046	88.8	157.67	98	2	1	1	1	1	0	1	1	2	14.46	8.73	4.72	2.02	1.05	2.84	106.83	30	2	48.076
1	66	20.3366	69.1	126	77.67	1	1	1	2	2	2	1	1	2	27.16	6.68	6.19	1.95	2.25	2.65	92.4	30	2	7.995
1	67	24.3001	93.5	158.33	90	1	1	1	2	0	0	2	1	2	14.75	5.43	3.91	1.89	0.92	2.36	83.67	30	2	53.865
1	48	23.9501	88.7	132.67	81.67	2	1	1	1	2	0	2	3	2	10.25	11.43	6.11	1.88	1.43	3.7	113.02	30	2	44.556
1	55	23.6754	90	147.33	90.33	1	1	1	2	2	1	2	2	2	40.64	4.49	3.77	1.81	0.85	2.29	99.83	30	2	45.25
1	53	23.1907	83.2	140	97.33	1	1	1	1	1	2	3	2	2	16.05	4.61	4.33	1.79	1.32	2.49	99.56	30	2	32.578
1	48	22.525	80.4	142	98.33	1	1	1	1	1	2	2	2	2	11.69	5.58	4.81	1.79	1.67	2.95	86.7	30	2	27.566
1	50	24.7482	95.9	132	92.33	1	1	1	2	2	1	3	2	2	13.21	5.76	5.08	1.77	1.21	2.26	101.12	30	2	54.693
1	65	21.308	74	134.33	88	1	1	1	1	0	0	2	3	2	14.8	5.3	5.15	1.76	1.23	3.2	71.17	30	2	15.84
1	65	22.8407	86.4	136.67	108.33	1	1	1	2	0	2	2	2	2	16.51	6.8	3.87	1.76	1.76	3.68	75.92	30	2	37.664
1	73	21.5623	86.3	159	96	1	1	1	2	1	2	2	1	2	21.08	5.68	5.27	1.75	2.25	2.3	80.22	30	2	37.275
1	65	20.6946	70.3	154.33	84.33	1	1	1	2	1	0	2	2	2	21.6	6.67	5.68	1.74	1.71	2.92	75.92	30	2	9.222
1	49	23.4755	82.1	143.67	104.67	1	1	1	1	0	0	2	2	2	11.13	5.43	4.92	1.71	1.74	3.03	100.76	30	2	29.241
1	72	19.2828	74.4	106.67	80.33	1	1	1	2	1	1	2	3	2	19.98	5.28	5.84	1.66	1.91	3.29	51.73	30	2	15.604
1	65	24.9605	92	122.67	74.33	1	1	1	2	0	2	2	2	2	24.82	5.33	4.61	1.63	1.31	2.55	22.48	30	2	44.01
1	57	24.3503	84.9	150.33	89.33	1	1	1	1	1	2	2	1	2	13.53	5.59	3.29	1.62	1.26	2.46	81.39	30	2	32.238
1	66	22.1383	88.8	134.67	92.33	1	1	1	1	2	0	1	1	2	17.55	6.12	4.09	1.62	1.48	2.1	58.65	30	2	38.556
1	72	21.6909	82	124	78.33	1	1	2	2	0	0	1	1	2	19.14	5.48	4.04	1.61	0.94	2.32	60.8	30	2	27.37
1	74	20.8438	85.1	124.33	84	1	1	1	2	1	1	2	1	2	24.47	5.36	5.6	1.6	2.05	3.18	41.62	30	2	32.16
1	64	24.5747	90.5	112	84	2	1	1	2	0	0	2	1	2	15.4	4.9	3.35	1.58	1.08	2.03	80.73	30	2	40.29
1	70	19.4531	78.4	152.33	82.67	1	1	1	1	2	2	1	2	2	20.99	5.96	2.54	1.56	1.3	1.65	78.49	30	2	20.904
1	66	24.0587	90.2	124	90	1	1	1	2	1	2	1	1	2	16.4	5.92	5.32	1.55	1.51	3.04	79.6	30	2	39.06
1	61	19.984	71.9	137.67	89.67	1	1	1	2	2	0	2	1	2	13.47	4.64	4.32	1.55	1.08	2.53	97.98	30	2	10.695
1	68	24.3108	84	171.67	90	1	1	1	1	2	0	2	2	2	18.53	5.6	5.66	1.54	1.7	3.31	67.97	30	2	29.26
1	65	19.9702	79.6	140.33	73.33	1	1	1	2	2	0	1	1	2	11.32	3.41	5.14	1.51	0.99	3.25	92.53	30	2	22.046
1	46	24.1848	90.1	131	96.67	1	1	1	2	1	2	1	3	2	14.74	5.38	5.45	1.5	1.76	3.2	108.87	30	2	37.65
1	72	21.6839	78.1	131.67	88.67	2	1	1	2	1	0	3	1	2	29.27	6.42	4.13	1.49	0.98	2.5	75.27	30	2	19.519
1	67	23.0396	81.2	140.67	81.33	1	1	1	1	1	2	2	1	2	12.83	5.79	5.06	1.49	1.57	2.49	103.27	30	2	24.138
1	70	22.768	91.3	141	87	1	1	1	2	1	2	2	2	2	15.5	6.2	4.31	1.48	2.25	2.99	72.34	30	2	38.924
1	64	21.1298	80	145	103	1	1	1	1	2	0	3	3	2	57.28	5.38	4.54	1.47	1.46	2.73	97.12	30	2	22.05
1	54	19.0349	76.1	152.67	106	1	1	1	2	1	2	2	2	2	16.83	6.02	5.72	1.45	1.96	3.32	93.03	30	2	16.095
1	68	21.0562	75.4	151	93	1	1	1	1	2	2	2	3	2	18.2	5.59	6.53	1.44	2.23	3.65	84.32	30	2	14.976
1	65	19.9635	70.2	141.33	86.67	1	1	1	1	1	2	2	1	2	14.32	4.91	4.38	1.43	1.66	2.1	100.3	30	2	7.436
1	63	22.3183	78	157	85.33	2	1	1	1	2	0	2	1	2	14.25	10.11	7.66	1.39	1.59	4.95	57.42	30	2	18.07
1	62	23.7649	91.2	148.33	103.67	1	1	1	1	2	0	2	3	2	30.52	5.51	5.7	1.38	1.44	3.63	83.02	30	2	36.156
1	72	21.404	86	120.67	73.33	1	1	1	2	2	0	2	1	2	19.72	6.43	4.23	1.38	1.18	3.2	74.25	30	2	28.98
1	69	23.1806	88.6	160.33	97	1	1	1	1	0	2	2	3	2	13.85	5.45	5.98	1.38	1.16	3.84	101.07	30	2	32.568
1	68	22.5263	82.2	157.67	81.67	2	1	1	1	2	2	2	3	4	22.85	9.57	4.54	1.38	1.53	2.39	70.57	30	2	23.736
1	69	23.9257	85.6	164.33	101.67	1	1	1	1	2	2	2	1	2	23.94	5.69	5.22	1.36	1.51	1.96	46.24	30	2	28.016
1	64	21.6416	76.5	130	82.33	1	1	1	2	1	0	2	1	2	22.67	5.51	3.81	1.34	1.15	2.55	47.04	30	2	15.41
1	67	21.9827	81.1	141	73	1	1	1	2	2	2	2	3	2	24.25	5.41	4.69	1.34	1.55	2.55	51.5	30	2	21.574
1	53	22.7417	87.8	138	87.33	1	1	1	2	2	0	3	1	2	12.27	4.36	3.67	1.33	1.03	2.08	121.71	30	2	30.324
1	47	22.4369	90.7	152	106.67	1	1	1	1	2	2	3	1	2	10.53	5.87	5.25	1.32	1.64	3.04	104.42	30	2	33.924
1	66	20.9976	79.5	174.33	101.33	1	1	1	1	1	0	2	2	2	18.25	5.41	5.61	1.32	1.64	3.24	95.18	30	2	19.14
1	60	20.9854	83.8	178	106.33	1	1	1	1	2	2	2	2	2	15.47	6.11	4.54	1.31	1.67	2.25	92.78	30	2	24.628
1	71	22.3381	87.5	144	83	1	1	1	2	1	1	1	1	2	16.57	5.9	5.89	1.31	1.56	3.51	69.1	30	2	29.475
1	46	21.5631	78.6	138.33	92.33	1	1	1	1	1	1	2	2	2	14.12	5.76	4.01	1.29	1.17	2.26	99.88	30	2	17.544
1	68	24.8606	90.4	151	87.67	1	1	1	2	2	2	2	1	2	41.53	6.56	6.35	1.27	1.72	3.85	90.09	30	2	32.258
1	72	22.96	87.5	154	92.67	1	1	1	1	2	0	2	1	2	15.97	5.7	4.47	1.27	1.47	2.53	100.48	30	2	28.575
1	65	24.6242	88	153.33	100	1	1	1	2	1	0	2	1	2	13.34	5.77	4.9	1.26	1.12	3.07	94.7	30	2	28.98
1	68	19.5787	71	158.67	90.67	1	1	1	1	2	1	3	2	2	67.25	6.5	3.89	1.26	1.55	2.32	96.26	30	2	7.56
1	56	20.9919	77.2	138	95.67	1	1	1	1	2	0	3	3	2	28.03	6.89	4.45	1.25	1.54	2.5	89.1	30	2	15.25
1	66	21.1504	74.2	147.67	90	1	1	1	2	1	0	2	2	2	18.43	5.79	6.36	1.25	1.41	3.88	51.36	30	2	11.5
1	75	23.4863	83.9	159	97	1	1	1	2	2	2	2	1	2	28.91	5.91	4.99	1.24	1.25	3.15	89.9	30	2	23.436
1	70	24.5909	90.8	156.67	92	1	1	1	2	1	1	1	2	2	20.44	5.53	3.59	1.22	1.22	2.22	91.43	30	2	31.476
1	64	19.7039	67.4	139	86.67	1	1	1	2	0	0	1	1	2	24.03	6.33	5.47	1.22	1.55	3.25	81.87	30	2	2.928
1	78	21.8701	83.5	162.67	87.33	1	1	1	2	1	1	2	1	2	20.77	5.45	4.3	1.19	1.17	2.59	83.52	30	2	22.015
1	64	22.1853	78.8	114.67	97.33	1	1	1	2	0	0	2	1	2	16.1	5.66	4.91	1.19	1.57	2.87	79.62	30	2	16.422
1	66	22.2839	80.4	152.67	84	1	1	1	2	2	0	2	2	2	15.35	5.11	4.73	1.16	1.3	3.15	93.48	30	2	17.864
1	68	18.9187	73.4	130	82	2	1	1	2	2	2	2	2	2	16.16	7.05	5.83	1.12	2.08	2.89	78.49	30	2	9.408
1	67	19.6786	75.6	157.67	80.33	1	1	1	2	2	2	2	2	2	17.96	5.11	4.97	1.12	1.78	2.84	72.92	30	2	11.872
1	54	18.7837	71.5	187	114.33	1	1	1	2	2	2	2	2	2	10.96	5.55	4.76	1.09	1.14	2.91	112.3	30	2	7.085
1	64	22.9571	81.5	138.33	85.67	2	1	1	2	2	2	2	1	4	16.68	9.68	5.02	1.07	1.96	2.01	92.15	30	2	17.655
1	73	18.7852	72	152.33	76.67	1	1	1	2	2	0	2	1	2	38.6	6.01	3.3	1.06	1.15	2.05	60.37	30	2	7.42
1	43	24.6665	89.5	146.33	101.33	1	1	1	2	0	1	2	3	2	11.29	5.42	4.45	1.06	1.23	2.8	117.06	30	2	25.97
1	58	24.0792	89.7	144.33	89.33	1	1	1	1	1	0	2	1	2	27.24	5.45	4.43	1.04	1.03	2.7	104.64	30	2	25.688
1	44	22.8009	81	139.33	94.67	1	1	1	1	1	2	2	2	2	10.24	6.23	4.02	1.04	1.38	2.1	103.81	30	2	16.64
1	66	20.925	81.8	141.33	97.33	1	1	1	2	2	0	3	2	2	29.04	5.72	3.42	1.03	1.07	1.92	94.03	30	2	17.304
1	61	19.262	71.6	129.67	81	1	1	1	1	1	1	2	3	2	12.78	4.84	5.08	1.02	2.04	2.98	89.89	30	2	6.732
1	69	23.9949	85.2	175.67	88.67	1	1	1	1	1	0	1	1	2	36.95	6.2	5.68	0.98	2.02	3.06	77.94	30	2	19.796
1	74	21.92	84.1	137.67	84.33	1	1	1	1	2	0	2	1	2	17.68	5.67	3.99	0.96	1.32	2.49	88.9	30	2	18.336
1	66	23.8064	87.4	133.33	76	1	1	1	2	1	2	2	1	2	11.73	6.04	5.89	0.95	1.74	3.47	49.44	30	2	21.28
1	69	22.2098	80.5	155.33	93	2	1	1	1	2	0	2	2	2	12.3	10.76	5.01	0.94	1.34	2.98	98.89	30	2	14.57
1	74	21.4722	74.3	149.67	87.33	2	1	1	2	2	0	2	1	2	14.11	6.09	4.6	0.94	1.25	2.68	78.51	30	2	8.742
1	72	20.0873	81.6	157.67	85.67	1	1	2	2	2	2	3	2	2	19.06	5.46	3.9	0.93	1.65	1.84	80.79	30	2	15.438
1	69	20.181	83.7	153	94.67	1	1	1	2	1	2	2	1	2	21.65	6.74	4.47	0.93	1.53	2.38	50.78	30	2	17.391
1	65	19.7684	73.9	118.67	79.67	1	1	1	2	2	0	2	1	2	15.74	4.94	3.6	0.92	1.16	2.23	75.92	30	2	8.188
1	52	21.2305	75.8	135.67	97.33	1	1	1	2	0	0	2	1	2	14.63	5.81	5.81	0.91	1.65	3.52	83.18	30	2	9.828
1	69	22.0542	80.8	123	70.67	1	1	1	2	2	0	2	1	2	12.5	5.41	5.96	0.89	1.41	2.59	81.32	30	2	14.062
1	63	24.1833	89.5	134	90	2	1	1	2	1	1	2	2	2	12.83	8.82	4.62	0.89	1.5	4.2	92.3	30	2	21.805
1	73	24.9136	94.6	172	119.67	1	1	1	2	0	2	2	1	2	21.56	5.36	5.03	0.88	1.59	2.77	40.87	30	2	26.048
1	60	24.1056	88	150.33	100.67	2	1	1	2	0	0	2	1	2	10.32	12.84	4.56	0.85	1.46	2.63	103.18	30	2	19.55
1	86	20.9375	80.1	176.33	78.67	1	1	1	1	1	1	2	1	2	25.01	5.84	4.61	0.84	1.39	2.96	49.89	30	2	12.684
1	70	19.8722	92.8	180	110.33	1	1	1	1	0	2	2	1	2	13.13	5.11	4.13	0.83	1.32	2.29	99.62	30	2	23.074
1	47	23.2077	83.9	145	95.67	1	1	1	2	0	2	2	2	2	11.59	5.09	5.22	0.83	1.97	2.63	103.28	30	2	15.687
1	76	19.8387	74.1	153.33	98.33	1	1	1	2	1	1	2	1	2	16.47	6.57	4.14	0.81	1.74	2.22	76.32	30	2	7.371
1	53	23.3242	88.2	130	92	1	1	1	2	1	2	2	3	2	16.37	6	5.03	0.81	2.84	1.92	108.38	30	2	18.792
1	57	19.3143	68.7	148.33	95.67	1	1	1	1	2	2	2	2	4	14.06	4.84	4.74	0.81	1.82	2.06	89.76	30	2	2.997
1	69	20.5878	78	159.33	87	1	1	1	2	0	1	1	3	2	14.8	5.12	4.24	0.8	1.61	2.03	92.07	30	2	10.4
1	47	23.461	92.8	122.67	79.67	2	1	1	2	0	2	2	3	2	16.69	6.71	5.54	0.8	1.88	3.04	106.83	30	2	22.24
1	45	20.3997	69.1	134	86.33	1	1	1	2	0	2	1	1	2	27.55	5.25	4.48	0.79	1.98	1.97	100.58	30	2	3.239
1	51	19.3902	72	133	91.33	1	1	1	2	2	0	2	3	2	12.15	5.28	3.85	0.79	1.52	1.79	106.41	30	2	5.53
1	79	20.7277	78.8	160.67	102	1	1	1	2	0	0	2	1	2	21.21	5.17	3.42	0.73	1.1	1.85	42.34	30	2	10.074
1	64	21.2443	77.3	118.67	68	1	1	1	2	2	2	3	3	1	14.66	6.58	6.7	0.71	2.21	3.79	95.37	30	2	8.733
1	70	20.8698	75.1	143.67	94	1	1	1	2	1	1	1	1	2	49.45	4.77	3.83	0.71	1.62	2.09	93.11	30	2	7.171
1	63	20.4544	72	148.67	95.33	1	1	1	1	1	0	2	1	2	10.89	5.95	4.99	0.65	2.16	2.41	96.04	30	2	4.55
1	49	22.7732	81	147.67	98.67	1	1	1	2	2	2	2	3	2	12.97	5.48	5.12	0.65	1.8	3.18	88.47	30	2	10.4
1	64	20.3958	77	132.33	91.67	1	1	1	2	1	2	1	1	2	12.22	5.61	5.31	0.63	1.97	2.85	103.16	30	2	7.56
1	65	22.5472	80	164.33	94	1	1	1	2	2	2	1	1	2	29.4	5.62	4.38	0.61	1.72	2.15	99.62	30	2	9.15
1	61	22.4804	77.2	146.67	92.33	1	1	1	2	0	2	2	2	2	14.71	5.96	5.58	0.61	1.89	2.86	96.82	30	2	7.442
1	66	19.0693	67.7	159.33	96.33	1	1	1	1	2	2	2	1	2	15.49	5.24	4.66	0.6	1.83	2.44	96.37	30	2	1.62
1	54	22.3627	78.8	119.33	82.67	1	1	1	2	2	2	2	3	2	14.63	5.63	4.74	0.58	1.95	2.12	104.85	30	2	8.004
1	69	23.9855	83.1	152.33	91.67	1	1	1	1	0	2	3	3	2	13.9	5.88	4.81	0.52	2.09	2.57	94.96	30	2	9.412
1	49	23.5756	82.9	140.33	90	1	1	1	1	2	2	2	2	2	14.5	5.25	4.85	0.52	1.92	2.48	105.96	30	2	9.308
1	66	19.6878	73.4	126.67	75.67	1	1	1	2	2	0	2	1	2	24.67	5.01	4.55	0.44	1.83	2.28	84.26	30	2	3.696
1	62	22.7997	83.9	159	92.33	1	1	1	1	0	2	3	3	2	15.49	5.64	5.3	1.46	1.53	2.99	96.14	17	3	27.594
1	52	23.6806	80.6	139	95.67	1	1	1	1	2	2	2	1	2	12.19	6.16	4.55	1.73	1.2	2.62	120.44	18	3	26.988
1	72	20.3046	71	177.33	105.33	2	1	1	2	0	1	3	1	2	19.67	7.5	4.62	1.06	1.33	2.7	38.87	18	3	6.36
1	76	22.9479	81.5	168	92.67	1	1	2	2	1	1	2	2	4	13.87	5.86	4.22	0.75	1.49	2.34	86.63	18	3	12.375
1	74	18.5275	68.9	185	96	1	1	1	2	2	2	2	1	2	30.22	5.55	4.91	0.59	2.17	2.12	95.47	18	3	2.301
1	57	23.6787	90.8	154.33	93.33	1	1	1	2	2	0	3	1	4	18.09	5.15	4.45	2.04	1.45	2.67	101.39	19	3	52.632
1	58	24.795	85.3	163	97.67	1	1	1	1	1	0	2	1	2	12.26	5.97	5.06	3.98	1.33	3.03	103.94	20	3	80.794
1	59	24.1711	88.2	119	74.67	1	1	1	2	1	2	2	1	2	14.33	5.72	5.7	1.99	1.68	3.65	83.62	20	3	46.168
1	62	22.6696	87.6	151	93.67	1	1	1	1	2	2	1	3	2	11.68	6.02	6.01	1.39	1.76	3.4	97.89	20	3	31.414
1	62	21.5749	88.8	160.67	111	1	1	1	2	2	1	2	2	2	10.04	5.12	5.42	1.28	1.19	3.18	75.53	20	3	30.464
1	56	23.8749	85	122.33	86	1	1	1	2	2	2	2	2	2	16.52	5.26	4.55	1	1.33	2.75	95.92	20	3	20
1	57	23.4061	80	108	71.67	1	1	1	1	1	1	2	1	2	12.42	5.26	4.56	0.99	1.39	2.58	81.39	20	3	14.85
1	62	23.6538	83.2	154.67	99	1	1	1	1	0	2	2	3	2	13.62	5.88	4.68	0.72	1.48	2.65	101.06	20	3	13.104
1	56	21.3139	76.8	161.33	94.33	1	1	1	1	1	0	2	2	2	12.17	4.75	3.65	0.62	1.25	2.08	109.12	20	3	7.316
1	76	22.3331	74.5	154.67	82.67	1	1	1	2	0	0	2	1	2	47.53	4.15	2.81	0.54	1.12	1.3	73.19	20	3	5.13
1	59	24.7797	73.8	151	94	1	1	1	2	0	1	3	1	2	14.87	5.31	4.78	0.48	2.26	1.99	99.37	20	3	4.224
1	64	22.2228	87.3	153.33	95	2	1	1	2	2	0	1	1	2	14.95	8.67	6.84	4.17	1.18	3.81	58.23	21	3	92.991
1	60	22.8336	78	152.33	98.67	1	1	1	2	2	1	1	1	2	15.25	5.35	4.74	2	1.15	2.85	66.14	21	3	26
1	65	19.1908	80	159.33	76	1	1	1	2	2	2	2	1	2	45.32	5.16	3.52	1.67	1.62	1.9	44.72	21	3	25.05
1	70	18.6038	69.3	128	75.67	1	1	1	2	0	0	3	1	2	13.81	6.05	4.03	1.63	1.39	2.24	89.84	21	3	7.009
1	82	22.3089	77.5	127.67	74	2	1	2	2	0	0	2	1	2	33.03	7.36	6.86	1.59	2.02	4.02	63.96	21	3	19.875
1	55	22.112	82.9	129.67	87	1	1	1	2	2	0	3	2	2	15.95	6.17	4.52	1.28	1.48	2.64	95.18	21	3	22.912
1	74	24.7744	94.7	141.33	89	1	1	1	1	1	1	1	1	2	31.12	6.62	8.89	1.23	2.95	5.7	49.51	21	3	36.531
1	75	19.4948	66.1	134.33	81	1	1	2	2	2	2	2	2	2	18.6	6.36	5.19	1.07	1.54	2.79	72.7	21	3	1.177
1	71	19.4671	74.3	153	91	1	1	1	2	1	0	1	1	2	19.81	5.49	6.17	1.01	2.27	3.23	57.25	21	3	9.393
1	54	21.6839	70.1	176	115	1	1	1	1	2	2	3	3	2	21.22	6.45	6.84	0.99	3.39	2.21	98.86	21	3	5.049
1	61	21.6653	85	136.67	100	1	1	1	2	2	2	1	1	2	11.26	6.21	4.88	0.87	1.77	2.51	99.19	21	3	17.4
1	61	21.3262	80.6	146.33	81	1	1	1	1	2	2	2	2	2	16.15	5.18	4.7	0.79	1.62	2.5	96.26	21	3	12.324
1	55	24.6073	85.3	152.67	100	1	1	1	1	2	0	2	3	2	13.72	5.53	4.47	0.76	1.38	2.44	104.78	21	3	15.428
1	67	21.1674	73.9	124.67	69.33	1	1	1	2	2	1	1	2	2	15.07	5.08	4.17	0.75	1.58	2.08	91.24	21	3	6.675
1	51	24.0202	92	136.33	92.67	1	1	1	2	1	0	2	1	2	13.98	5.04	5.25	2.98	1.47	2.67	74.74	22	3	80.46
1	59	23.9866	82.2	138.67	86	2	1	1	2	2	1	3	1	2	13.26	7.13	6.16	2.73	1.41	3.74	62.97	22	3	46.956
1	77	22.7367	85.4	129.33	76.33	2	1	1	2	1	0	2	1	2	13.34	7.87	4.67	2.34	1.22	2.67	87.04	22	3	47.736
1	82	22.9266	76.6	173.67	80.67	1	1	1	2	2	0	2	1	4	17.36	6.82	7.02	1.99	1.59	4	70.16	22	3	23.084
1	69	19.7707	77.5	138	85.67	1	1	1	2	2	2	2	3	3	18.3	5.27	5.34	1.73	1.22	3.24	95.58	22	3	21.625
1	77	24.6315	91.7	177	77.33	1	1	1	2	1	2	1	1	2	35.7	5.95	5.33	1.64	1.5	2.66	50.97	22	3	43.788
1	59	24.4189	88.5	132	91	1	1	1	2	1	1	2	2	2	20.46	5.79	7.39	1.6	1.92	3.32	75.18	22	3	37.6
1	75	24.3598	90.4	150.67	87	1	1	1	2	0	2	2	1	2	12.11	5.03	5.16	1.45	1.69	2.62	84.38	22	3	36.83
1	59	22.4223	79	135.33	92.67	1	1	1	1	2	2	2	2	2	63.14	5.96	4.3	1.31	0.82	2.7	102.54	22	3	18.34
1	59	21.5182	81.5	107.33	74.33	2	1	1	2	2	2	2	3	2	15.34	6.75	5.57	1.27	1.3	3.54	105.34	22	3	20.955
1	56	23.6742	86.1	126.67	91.33	1	1	1	2	0	1	1	1	2	21.89	6.01	3.63	1.13	1.08	2.06	91.73	22	3	23.843
1	69	20.3839	74.6	151.67	91.33	1	1	1	2	2	0	2	3	2	22.34	5.23	5.04	0.87	1.39	2.92	74.81	22	3	8.352
1	55	24.368	88.4	150.67	98.67	1	1	1	2	1	2	2	3	2	13.2	5.42	6.87	2.97	1.73	4.08	96.09	23	3	69.498
1	52	24.7136	86.6	139	99.33	1	1	1	1	2	1	1	3	2	12.56	6.06	5.78	2.78	1.13	3.82	106.33	23	3	60.048
1	52	24.6278	87.1	141.67	91.33	1	1	1	2	2	2	2	3	2	16.77	6.26	4.77	2.64	1.15	2.7	105.01	23	3	58.344
1	65	18.776	75.5	152.67	95.67	1	1	1	1	2	2	3	3	2	58.95	5.23	4.12	2.59	1.88	1.57	77.99	23	3	27.195
1	66	24.962	90.5	140	93	1	1	1	2	1	1	2	2	2	18.1	5.4	5.21	2.2	1.23	2.97	44.02	23	3	56.1
1	56	23.2034	87	131.67	84.67	2	1	1	2	1	1	2	2	2	24.33	7	4.5	1.94	1.05	3.18	40.58	23	3	42.68
1	67	23.9684	92.5	132.33	93.67	1	1	1	1	2	0	2	2	2	19.29	5.13	5.24	1.84	1.43	3.26	96.31	23	3	50.6
1	49	24.2347	86	126	94	1	1	1	2	1	2	2	2	2	13.95	4.99	4.37	1.79	1.02	2.73	89.7	23	3	37.59
1	54	22.3639	78.2	144.33	101.33	1	1	1	1	2	0	2	1	2	60.31	5.46	4.72	1.78	1.01	2.95	85.42	23	3	23.496
1	67	22.9505	76.5	140	102.67	2	1	1	2	2	0	2	3	2	54.7	9.37	5.9	1.71	1.76	3.15	93.38	23	3	19.665
1	61	22.7048	74	170	109	1	1	1	2	1	1	3	2	2	44.21	5.36	5.93	1.64	1.63	3.97	69.67	23	3	14.76
1	51	21.6881	79.1	160	102.67	2	1	1	1	0	0	2	1	2	14.09	7.05	4.68	1.56	1.15	2.81	102.09	23	3	21.996
1	56	24.7142	87.1	150.67	89	1	1	1	1	1	0	2	1	2	14.66	5.68	2	1.53	1.01	1.5	99.7	23	3	33.813
1	69	22.3673	80.5	134.67	75.67	1	1	1	2	2	2	2	2	2	10.64	6.05	5.33	1.44	1.25	2.26	91.53	23	3	22.32
1	65	23.7618	85.8	165.67	95	1	1	1	1	1	1	2	1	2	19.73	5.79	5.39	1.15	1.62	2.93	36.98	23	3	23.92
1	70	23.7736	85.5	153	90.33	1	1	1	2	1	0	2	1	2	19.92	6.53	4.86	1.12	1.75	2.59	86.48	23	3	22.96
1	77	22.9677	84.7	146	71.67	1	1	1	1	1	0	2	1	2	20.09	5.23	3.31	1.11	1.01	1.85	67.98	23	3	21.867
1	59	21.268	72.9	152.67	100.33	1	1	1	1	1	1	2	1	2	15.13	6.13	3.84	1.1	1.63	2.1	97.06	23	3	8.69
1	69	18.6306	80.5	139.67	85.67	1	1	1	1	2	2	2	1	2	15.31	5.03	4.44	1.04	1.52	2.37	89.97	23	3	16.12
1	60	22.0206	84.2	168.67	95	1	1	1	2	1	2	2	3	2	13.99	5.93	5.71	1.03	1.96	3.14	71.9	23	3	19.776
1	56	21.2186	81.6	170.67	97.33	1	1	1	1	1	1	2	3	2	12.6	5.67	4.38	0.95	1.51	2.39	108.34	23	3	15.77
1	74	19.685	70.3	154.67	99.33	1	1	1	2	2	0	2	2	2	13.96	5.36	5.3	0.95	1.88	3.02	89.98	23	3	5.035
1	71	24.2767	84.5	130.67	84	1	1	1	2	2	1	2	1	4	90.35	6.58	5.14	0.93	1.52	3.17	51.07	23	3	18.135
1	64	20.0908	73.5	137.33	90.33	1	1	1	1	2	2	2	3	2	18.17	5.34	5.29	0.87	2.15	2.52	93.71	23	3	7.395
1	58	19.7919	65.4	133.33	96.67	1	1	1	1	2	2	2	1	2	18.54	5.27	5.55	0.79	2.71	2.38	104.64	23	3	0.316
1	48	21.5087	71.8	140.67	91.33	1	1	1	1	0	2	2	2	2	17.94	6.18	4.69	0.79	2.1	2.21	110.06	23	3	5.372
1	55	23.8287	87	145.67	92.33	1	1	1	2	1	1	3	2	2	14.02	6.21	5.28	8.21	1.27	3.02	100.99	24	3	180.62
1	55	24.6572	94.5	157.33	107.67	2	1	1	1	1	0	2	1	2	39.26	9.4	6.74	6.54	1.58	4.48	62.03	24	3	192.93
1	56	23.5129	89.2	149	106	1	1	1	1	1	2	2	2	3	16.81	6.27	6.05	5.73	1.45	3.76	100.88	24	3	138.666
1	65	22.6661	83.5	136	73.67	1	1	1	1	2	0	2	3	2	12.9	5.79	3.03	2.55	0.93	1.54	87.4	24	3	47.175
1	55	21.4714	77.1	149.33	103	2	1	1	2	1	2	2	3	2	11.94	17.66	5.79	2.39	1.61	3.12	55.49	24	3	28.919
1	70	22.4868	85.1	165.67	100.67	2	1	1	2	2	2	2	1	2	15.76	10.49	5.72	2.32	1.34	3.43	72.34	24	3	46.632
1	57	24.4965	86.1	142.67	106.67	1	1	1	1	2	2	2	2	2	18.28	5.6	4.68	2.28	1.05	3.06	85.99	24	3	48.108
1	49	23.9608	87.7	159.67	104	1	1	1	2	2	0	2	1	2	11.57	5.44	5.56	2.28	1.15	3.51	96.35	24	3	51.756
1	58	23.3333	89.5	143.33	98	1	1	1	1	1	2	1	2	2	12.91	5.12	5.11	2.24	2.19	2.36	103.26	24	3	54.88
1	66	23.615	74.4	156	95.67	2	1	1	1	2	2	1	1	2	17.84	7.48	6.6	2.04	1.81	3.77	78.51	24	3	19.176
1	66	22.2062	77.1	163	79.67	1	1	1	1	1	0	2	2	2	19.74	5.38	4.06	1.78	1.19	2.58	79.6	24	3	21.538
1	68	24.3001	90.2	161.33	115.67	1	1	1	1	2	2	1	1	2	23.4	5.46	6.34	1.75	1.58	3.93	90.6	24	3	44.1
1	73	24.6144	89	137.67	82.67	2	1	1	2	1	1	2	1	2	11.3	10.48	5.34	1.69	1.04	3.63	69.01	24	3	40.56
1	73	19.1755	77.3	140.67	68.33	2	1	1	2	2	1	1	2	2	15.64	8.22	4.12	1.61	1.15	2.37	101.37	24	3	19.803
1	54	21.8645	71.8	148.67	92	1	1	2	1	1	1	2	2	2	23.1	5.85	5.61	1.57	1.45	3.3	109.1	24	3	10.676
1	57	19.2578	69.8	141.67	87	1	1	1	2	2	0	2	2	2	72.42	6.94	4.45	1.52	1.32	3.03	39.69	24	3	7.296
1	63	23.3377	89.3	154.33	92.33	1	1	1	2	0	2	1	2	2	11.02	5.54	4.82	1.37	1.23	3.31	88.63	24	3	33.291
1	59	24.6235	93.5	133.67	88	1	1	1	2	2	2	1	3	2	14.39	4.96	4.27	1.27	1	2.49	103.21	24	3	36.195
1	60	22.3449	78.8	143	97.33	1	1	1	1	2	2	2	3	4	13.16	5.9	4.73	1.19	1.93	2.67	95.84	24	3	16.422
1	70	20.0654	81.2	154	94.33	1	1	1	2	1	0	2	2	2	21.79	6.2	4.72	1.15	1.65	2.18	91.98	24	3	18.63
1	64	23.655	89.5	173.33	94.33	2	1	1	2	0	2	1	2	4	11.28	8.65	4.91	1.12	1.69	2.88	100.32	24	3	27.44
1	61	19.2769	71.6	129	82.33	1	1	1	2	1	0	3	1	3	15.2	5.23	5.14	1.09	1.4	3.11	81.32	24	3	7.194
1	60	22.5499	88.3	153.67	91.67	1	1	1	1	0	2	1	3	2	11.79	6.73	4.8	1.07	1.39	2.88	118.01	24	3	24.931
1	58	21.5438	74.6	158.33	96.67	1	1	1	1	2	2	2	2	2	10.78	5.45	6.57	1.06	2.15	3.59	109.19	24	3	10.176
1	69	22.5266	85.4	170	108.67	1	1	1	1	2	2	2	1	2	11.34	5.96	3.59	1.03	1.42	1.93	91	24	3	21.012
1	69	21.1236	83.1	164	93	1	1	1	2	0	0	3	1	2	27.9	6.91	5.92	0.93	1.64	3.11	40.67	24	3	16.833
1	48	24.1948	80.8	120	81.67	1	1	1	2	2	0	3	3	2	14.98	5.45	4.37	0.9	2.2	1.69	105.46	24	3	14.22
1	66	19.0189	73.3	150.33	93.67	1	1	1	1	2	2	3	3	2	29.44	5.95	5.21	0.7	1.99	2.77	36.99	24	3	5.81
1	62	21.1566	78	144.33	85.33	1	1	1	2	1	2	2	3	2	11.13	3.92	4.4	0.68	1.36	2.47	94.5	24	3	8.84
1	79	19.2275	70.9	151.67	79.33	1	1	1	2	2	1	1	1	2	18.66	3.57	3.38	0.66	1.09	2.03	88.52	24	3	3.894
1	59	20.0808	77.1	136.67	86	1	1	1	2	2	2	3	1	2	22.27	6.86	4.77	0.64	1.74	2.57	93.92	24	3	7.744
1	62	20.4096	70.4	161	90	1	1	1	2	2	1	1	1	2	27.64	5.27	3.61	0.58	1.16	1.95	100.4	24	3	3.132
1	53	23.5648	81.8	155	103.67	2	1	1	1	1	2	2	2	2	14.1	11.26	8.49	6.21	1.65	5.78	90.99	25	3	104.328
1	69	22.5684	86.4	144.33	89.67	1	1	2	2	1	1	2	1	2	18.38	6.23	4.01	4.16	0.83	1.73	89.46	25	3	89.024
1	66	24.2665	97.7	165.67	100.67	1	1	1	2	1	0	2	1	2	19.3	5.17	4.16	2.8	0.94	2.7	46.8	25	3	91.56
1	52	21.6507	80.1	119.67	90	1	1	1	1	2	2	2	2	2	11.13	6.15	6.32	2.68	1.47	3.67	99.18	25	3	40.468
1	43	24.4018	80.8	138.33	101.67	1	1	1	1	0	1	2	2	2	17.21	5.57	5.57	2.59	0.98	3.72	110.52	25	3	40.922
1	55	22.4281	88.4	129	87.67	1	1	1	2	2	2	2	2	2	10.86	5.93	4.05	2.47	1.36	2.17	95.18	25	3	57.798
1	67	23.7569	86.1	144.33	92.33	1	1	1	2	1	0	2	2	2	16.45	5.47	5.68	1.99	1.51	3.5	68.45	25	3	41.989
1	55	23.0343	79	143.33	84	1	1	2	2	0	0	2	2	2	18.58	3.96	2.93	1.96	0.81	2.44	101.59	25	3	27.44
1	77	20.2388	81.3	145.33	79	1	1	1	1	1	2	3	1	2	11.21	5.31	5.26	1.86	1.64	2.96	97.01	25	3	30.318
1	74	23.0473	79.6	149	82.67	1	1	1	2	1	0	2	1	2	15.18	6.51	3.95	1.85	0.83	2.6	54.28	25	3	27.01
1	65	22.616	97.7	104.67	62	1	1	1	2	2	1	2	1	2	13.48	5.09	3.87	1.83	1.13	2.37	90.04	25	3	59.841
1	55	24.0114	85	152	103	1	1	1	2	2	0	2	3	2	39.55	5.28	5.14	1.79	1.07	3.28	99.26	25	3	35.8
1	64	20.1496	79.4	167.33	95.33	1	1	1	1	1	0	1	1	2	18.52	5.87	4.68	1.75	1.24	2.8	99	25	3	25.2
1	61	22.8845	83.4	120.67	80.33	2	1	1	2	1	0	2	1	2	14.73	7.29	3.95	1.63	1.05	2.48	84.8	25	3	29.992
1	75	23.2199	87.8	137.67	98.67	1	1	1	2	0	0	2	1	2	17.55	5.73	4.49	1.57	1.53	2.45	68.94	25	3	35.796
1	75	19.4959	72.8	147	73.33	1	1	1	1	0	0	2	3	2	34.47	6.1	5.37	1.56	1.41	3.13	44.73	25	3	12.168
1	72	19.5131	72.4	169.33	89.33	1	1	1	2	1	1	2	1	2	20.97	6.95	5.92	1.48	2.66	2.53	75.27	25	3	10.952
1	62	23.1811	89.1	143.67	89.67	1	1	1	1	1	1	1	1	2	19.39	5.77	4.53	1.45	1.3	2.63	89.26	25	3	34.945
1	77	22.0003	83	130.33	68.67	1	1	1	2	0	0	2	1	2	39.84	6.61	4.49	1.44	1.07	2.93	22.39	25	3	25.92
1	62	23.2939	76.4	212.33	103	1	1	1	1	0	1	2	1	2	70.04	5.35	4.99	1.31	1.59	2.32	67.55	25	3	14.934
1	57	20.1017	80	178.33	95.33	1	1	1	1	2	2	2	1	2	12.7	5.49	6.13	1.29	2.33	3.4	91.09	25	3	19.35
1	68	23.0505	87.9	144	83	2	1	1	2	1	1	2	1	2	18.53	11.28	4.93	1.24	1.99	2.21	86.87	25	3	28.396
1	61	20.1245	71.7	141.67	82	1	1	1	2	2	2	2	2	2	22.15	6.03	5.4	1.17	1.6	2.74	87.28	25	3	7.839
1	61	24.0036	84.6	140.67	95.67	2	1	1	1	0	2	2	1	2	15.86	7.25	6.46	1.16	1.46	3.99	99.19	25	3	22.736
1	74	19.5126	70.8	143.33	75.67	1	1	1	1	1	1	3	1	2	24.15	5.25	5.65	1.16	1.67	3.19	94.8	25	3	6.728
1	61	21.5447	73.1	130.67	83.33	1	1	1	2	2	0	2	1	2	11.47	5.05	4.63	1.11	1.19	2.76	96.82	25	3	8.991
1	51	22.3914	83.3	144.33	100.67	1	1	1	1	2	2	2	2	2	13.07	5.67	5.3	1.09	2.14	2.55	102.09	25	3	19.947
1	65	23.4838	81.3	174.33	100.67	1	1	1	2	1	2	2	3	2	11.05	5.66	3.52	1.07	1.35	1.69	104.74	25	3	17.441
1	68	21.6698	79.9	160.33	89.33	1	1	1	1	0	0	2	2	2	13.42	5.19	4.14	1.03	1.37	2.22	98.89	25	3	15.347
1	69	23.8734	94.9	149	84.67	1	1	1	2	1	1	1	1	2	20.36	6.55	4.88	1	1.4	1.98	77.94	25	3	29.9
1	65	19.98	74.3	106	76.67	1	1	1	1	2	1	3	3	2	18.99	5.2	5.18	0.99	1.93	2.66	97.05	25	3	9.207
1	79	23.9043	85.2	142	82.33	1	1	1	1	0	0	2	1	2	25.12	5.37	3.8	0.96	1.03	2.34	79.21	25	3	19.392
1	60	19.0355	69	125	75.33	1	1	1	2	2	0	3	2	2	15.75	5.07	3.88	0.92	1.65	1.81	103.18	25	3	3.68
1	72	23.4328	86.5	151.67	87	1	1	1	1	1	1	2	1	2	12.99	5.63	3.77	0.84	1.24	3.46	91.25	25	3	18.06
1	85	21.7773	82.8	157.67	76.67	1	1	1	2	0	0	2	1	4	15.1	5.98	2.32	0.8	0.95	1.01	77.83	25	3	14.24
1	67	21.4062	83	131	77.67	1	1	1	2	2	0	1	1	2	22.52	4.77	4.56	0.8	1.04	2.91	93.38	25	3	14.4
[truncated: 3,543 more rows]
